# Supplementary material for: Parallel pathways for serotonin biosynthesis and metabolism in C. elegans
Source: Nat Chem Biol. Author manuscript; Available in PMC 2024 Feb 1. (PMC9898190; doi:10.1038/s41589-022-01148-7)
Supplement: Source Data Extended Data Figure 1 [file NIHMS1859020-supplement-Source_Data_Extended_Data_Figure_1.xlsx]

## Sheet: Extended Data Fig. 1
Ext. Data Fig. 1b
HPLC-MS quantification of serotonin derivatives in endo- and exo- metabolome of C. elegans WT treated with 5 mM serotonin.
ID/peak area	WT_control_endo			WT_5 mM serotonin_endo
NAS	1367172	787705	1567343	397461718	474023865	493702180
N-succinyl serotonin	61795	59626	139864	100803190	118909328	96256223
5-HIAA	36995	23853	39925	9134662	10711098	12120870
ID/peak area	WT_control_exo			WT_5 mM serotonin_exo
NAS	34938072	33142567	30408321	3765132152	3435990967	3686522235
N-succinylserotonin	619734	681607	506986	673657341	578136040	534024037
5-HIAA	423542	347018	345447	17169459	15492536	17357083
Ext. Data Fig. 1c
HPLC-MS quantification of GLEA in endo-metabolome of C. elegans WT treated with 5 mM serotonin. Values represent ratios of relative abundances measured by HPLC-MS, comparing unsupplemented and 5 mM-serotonin-supplemented worms.
m/z	WT_control			WT_5 mM serotonin
608.284	1.09143	1.23557	0.673008	6.19225	4.8363	8.53034
628.31	0.898173	1.46602	0.635805	12.2895	5.5727	12.6591
632.284	1.15718	1.30585	0.536975	6.72137	3.50892	5.05784
634.3	1.12355	1.20649	0.669952	5.40402	4.04434	5.8705
660.315	0.967021	1.61067	0.422312	7.19783	3.87822	3.6504
