# Supplementary material for: Parallel pathways for serotonin biosynthesis and metabolism in C. elegans
Source: Nat Chem Biol. Author manuscript; Available in PMC 2024 Feb 1. (PMC9898190; doi:10.1038/s41589-022-01148-7)
Supplement: Source Data Extended Data Figure 3 [file NIHMS1859020-supplement-Source_Data_Extended_Data_Figure_3.xlsx]

## Sheet: Extended Data Fig. 3
Ext. Data Fig. 3b
HPLC-MS quantification of 5-HT, NAS, and sngl#1-4 in C. elegans mutants relative to WT. Values represent abundance relative to the WT average.
	WT				tph-1(mg280)			tph-1(n4622)
5-HT	1.31704	0.993404	0.811778	0.877773	0.101046	0.172429	0.118235	0.166316	0.094296	0.10086
NAS	0.995044	1.69045	0.314507		0.025274	0.054382	0.116796	0.038012	0.011439	0.038863
sngl#1	1.32581	0.372894	1.3013		0.403117	0.264684	0.394209	0.507955	0.428243	0.61558
sngl#2	0.852072	1.41162	0.736306		0.376852	0.901453	0.485615	0.417901	0.458382	0.261593
sngl#3	1.1275	0.988711	0.883789		1.09989	0.531672	1.65534	0.977368	0.91937	0.966833
sngl#4	1.37526	0.63393	0.990813		0.59552	1.00299	0.680719	1.33508	0.695883	1.28802
Ext. Data Fig. 3c
HPLC-MS quantification of 5-HT, NAS, and sngl#1-4 in tph-1(n4622) animals relative to WT. Values represent abundance relative to the WT average.
	WT									tph-1(n4622)
5-HT	0.969296	1.13169	0.899015	1.11138	0.888617	1.31704	0.993404	0.811778	0.877773	0.065687	0.098966	0.143299	0.268645	0.145448	0.166316	0.094296	0.10086
NAS	0.420691	0.554074	2.02523	0.995044	1.69045	0.314507				0.368146	0	0.014418	0.038012	0.011439	0.038863
sngl#1	0.921832	0.88476	1.19341	1.32581	0.372894	1.3013				0.004042	0.475857	0.489092	0.507955	0.428243	0.61558
sngl#2	0.546264	1.06129	1.39244	0.852072	1.41162	0.736306				0.232003	0.39949	0.579257	0.417901	0.458382	0.261593
sngl#3	0.682964	0.919728	1.39731	1.1275	0.988711	0.883789				1.01124	1.03661	1.5053	0.977368	0.91937	0.966833
sngl#4	0.614011	0.679936	1.70605	1.37526	0.63393	0.990813				0.496351	1.02907	1.28365	1.33508	0.695883	1.28802
Ext. Data Fig. 3d
HPLC-MS quantification of NAS, and sngl#1-4 in cat-2(e1112) animals relative to WT. Values represent abundance relative to the WT average.
	WT		cat-2(e1112)
NAS	0.98712	1.01288	1.21914	1.89722	1.28151
sngl#1	1.09858	0.901424	1.71794	1.47732	1.03311
sngl#2	0.643953	1.35605	1.23043	0.753438	1.78926
sngl#3	0.195475	1.80453	0.696536	0.277802	1.83088
sngl#4	0.252995	1.747	1.38326	0.391769	1.75013
Ext. Data Fig. 3f and 3g
HPLC-MS quantification of derivatized dopamine and tyramine in C.elegans mutants. Values represent abundance relative to the WT average.
	WT									tph-1(mg280)								tph-1(n4622)								pah-1(syb3601)							pah-1(syb3596);tph-1(mg280)
Dopamine	1.25502	0.710464	1.03452	0.932444	1.06756	1.21201	0.905722	1.00216	0.880111	0.91556	1.71009	1.12342	0.85458	0.996312	0.878881	0.809679	0.830734	0.913321	1.24769	0.956151	0.65312	1.62983	0.822459	0.646446	0.576943	0.51069	0.77604	1.28519	1.0755	0.710376	0.830252	0.656298	0.595091	0.591479	0.668086	0.492512
Tyramine	1.6184	0.669514	0.712088	0.921659	1.07834	0.534447	1.55083	0.941703	0.973017	1.47147	1.02789	0.702613	1.43485	1.20528	1.13193	1.18203	1.33499	1.61258	1.31257	0.68623	0.724376	1.60668	1.06927	1.27792	1.34345	0.402235	0.810026	0.875417	1.19359	0.795365	0.533997	0.598532	0.607388	0.379385	0.589977	0.42817
Ext. Data Fig. 3f and 3g
HPLC-MS quantification of derivatized dopamine and tyramine in bas-1(ad446) animals. Values represent abundance relative to the WT average.
	WT							bas-1(ad446)
Dopamine	1.0406	0.867416	1.09198	1.21201	0.905722	1.00216	0.880111	0.011067	0.0157446	0.0026682	0.020838
Tyramine	0.957162	1.04309	0.999746	0.534447	1.55083	0.941703	0.973017	0.790376	1.01755	1.09159	0.71735
