# Supplementary material for: Parallel pathways for serotonin biosynthesis and metabolism in C. elegans
Source: Nat Chem Biol. Author manuscript; Available in PMC 2024 Feb 1. (PMC9898190; doi:10.1038/s41589-022-01148-7)
Supplement: Source Data Extended Data Figure 2 [file NIHMS1859020-supplement-Source_Data_Extended_Data_Figure_2.xlsx]

## Sheet: Extended Data Fig. 2
Ext. Data Fig. 2e
Ratio of abundances of sngl#101 vs. sngl#1 as measured by HPLC-MS in untreated C. elegans WT.
sngl#101/sngl#1	0.007898	0.017597	0.04343	0.007981	0	0	0.032519	0.036069	0	0.003684	0.086551	0.009807	0.031412	0.000467	0.007654	0.003396	0.079102	0.011444
Ext. Data Fig. 2f
Relative abundances of sngl#101 and sngl#1 as measured by HPLC-MS in the endo-metabolome of untreated C. elegans WT, and WT treated with 5 mM serotonin.
	WT_control			WT_5 mM serotonin
sngl#101	33725	23012	31034	8398433	8851502	8861061
sngl#1	4270097	1307752	714582	648238874	732699829	641377033
Ext. Data Fig. 2m
Ratio of metabolite abundances measured by HPLC-MS in exo- vs. endo-metabolome samples from untreated C. elegans WT.
	WT_exo/endo
NAS	28.1591	26.7119	24.5082
N-succinyl serotonin	7.11561	7.82602	5.82107
5-HIAA	12.6088	10.3307	10.2839
sngl#1	0.733268	0.347071	1.3086
sngl#2	0	0	0
sngl#3	3.298	1.78327	1.73636
sngl#4	0.238712	0.119307	0.0712674
