# Supplementary material for: Parallel pathways for serotonin biosynthesis and metabolism in C. elegans
Source: Nat Chem Biol. Author manuscript; Available in PMC 2024 Feb 1. (PMC9898190; doi:10.1038/s41589-022-01148-7)
Supplement: Source Data Extended Data Figure 4 [file NIHMS1859020-supplement-Source_Data_Extended_Data_Figure_4.xlsx]

## Sheet: Extended Data Fig. 4b
All locomotion tracking data
									WT													pah-1(syb3601)													pah-1(syb3596);tph-1(mg280)													tph-1(mg280)
Feature #	Feature Data								Z-Score	Mean	S.D.	SEM	N	p(Normal)	q(Normal)	p(T-Test)	q(T-Test)	p(Wilcoxon)	q(Wilcoxon)			Z-Score	Mean	S.D.	SEM	N	p(Normal)	q(Normal)	p(T-Test)	q(T-Test)	p(Wilcoxon)	q(Wilcoxon)			Z-Score	Mean	S.D.	SEM	N	p(Normal)	q(Normal)	p(T-Test)	q(T-Test)	p(Wilcoxon)	q(Wilcoxon)			Z-Score	Mean
1	Length (Microns)								NaN	1084.02	61.2323	9.44835	42	0.35816	0.315701	NaN	NaN	NaN	NaN			0.050822	1087.13	56.2688	8.29638	46	0.113883	0.152014	0.805133	0.669616	0.996667	0.669231			-0.538345	1051.05	34.6257	5.05067	47	0.388475	0.332635	0.003091	0.023087	0.00133	0.010761			-0.04785	1081.09
2	Forward Length (Microns)								NaN	1084.59	61.2999	9.45877	42	0.35051	0.31274	NaN	NaN	NaN	NaN			0.045193	1087.36	56.3344	8.30605	46	0.116738	0.154147	0.826349	0.673621	0.943391	0.658567			-0.515832	1052.97	32.9203	4.85384	46	0.581477	0.425243	0.004191	0.028824	0.001757	0.013355			-0.059546	1080.94
3	Paused Length (Microns)								NaN	1071.38	65.9959	13.1992	25	0.296282	0.279232	NaN	NaN	NaN	NaN			0.32481	1092.82	51.8137	12.9534	16	0.26566	0.259817	0.253788	0.425492	0.342734	0.439484			-0.70911	1024.58	45.2085	10.9647	17	0.301856	0.283593	0.009437	0.053062	0.007699	0.03982			0.043366	1074.24
4	Backward Length (Microns)								NaN	1072.63	64.2412	11.7288	30	0.167814	0.198808	NaN	NaN	NaN	NaN			0.469063	1102.76	55.7347	11.1469	25	0.591116	0.429728	0.068122	0.208559	0.086224	0.20683			-0.457114	1043.26	37.5762	6.74889	31	0.971046	0.551335	0.035147	0.137131	0.021392	0.083137			0.007495	1073.11
5	Head Width (Microns)								NaN	51.0084	2.36915	0.365568	42	0.022347	0.048989	NaN	NaN	NaN	NaN			-0.27644	50.3535	2.48929	0.367025	46	0.190535	0.211159	0.20955	0.399314	0.049142	0.147669			-0.398376	50.0646	2.81216	0.410196	47	0.88414	0.529181	0.089416	0.245309	0.060389	0.165066			0.259236	51.6226
6	Forward Head Width (Microns)								NaN	51.0666	2.3168	0.35749	42	0.014599	0.035085	NaN	NaN	NaN	NaN			-0.280434	50.4169	2.50589	0.369474	46	0.233386	0.238459	0.209735	0.399153	0.05312	0.154292			-0.397777	50.145	2.8784	0.424398	46	0.91923	0.538352	0.100453	0.262444	0.083017	0.20052			0.292334	51.7439
7	Paused Head Width (Microns)								NaN	50.1123	3.16412	0.632825	25	0.056265	0.094701	NaN	NaN	NaN	NaN			0.219623	50.8072	2.83174	0.707935	16	0.002845	0.010381	0.469182	0.548021	0.639994	0.566061			-0.477076	48.6027	3.71678	0.901451	17	0.352728	0.313578	0.180457	0.369595	0.072854	0.184966			0.383799	51.3267
8	Backward Head Width (Microns)								NaN	49.0958	3.45344	0.630509	30	0.321971	0.297312	NaN	NaN	NaN	NaN			0.002658	49.105	3.1156	0.623119	25	0.471954	0.371876	0.991778	0.704406	0.754503	0.598818			-0.315539	48.0061	2.66726	0.479054	31	0.558212	0.413273	0.174403	0.361705	0.163882	0.308952			0.288522	50.0922
9	Midbody Width (Microns)								NaN	91.5427	4.62251	0.713269	42	0.229501	0.237277	NaN	NaN	NaN	NaN			-0.385347	89.7614	4.3209	0.637082	46	0.001115	0.0052	0.066027	0.205117	0.008397	0.042329			-0.341467	89.9643	4.76951	0.695704	47	0.52682	0.399128	0.116805	0.285966	0.109929	0.242382			0.510882	93.9043
10	Forward Midbody Width (Microns)								NaN	91.4789	4.6013	0.709997	42	0.21916	0.230114	NaN	NaN	NaN	NaN			-0.379188	89.7342	4.29357	0.633053	46	0.001192	0.005385	0.070172	0.212636	0.009261	0.04553			-0.330751	89.957	4.83337	0.712642	46	0.394803	0.336451	0.133985	0.309093	0.142616	0.285085			0.538249	93.9556
11	Paused Midbody Width (Microns)								NaN	91.2522	5.98938	1.19788	25	0.758479	0.49495	NaN	NaN	NaN	NaN			-0.072412	90.8185	5.57252	1.39313	16	0.016251	0.037905	0.814816	0.671625	0.446242	0.488089			-0.365516	89.063	4.57489	1.10957	17	0.584938	0.426732	0.187681	0.37914	0.200108	0.342023			0.437558	93.8729
12	Backward Midbody Width (Microns)								NaN	91.8642	5.0608	0.923972	30	0.814673	0.511206	NaN	NaN	NaN	NaN			-0.152186	91.094	5.51177	1.10235	25	0.013809	0.033333	0.594737	0.59143	0.290766	0.409866			-0.385544	89.9131	5.19667	0.933349	31	0.749396	0.492479	0.142697	0.319229	0.168294	0.314711			0.406804	93.923
13	Tail Width (Microns)								NaN	46.1468	3.29173	0.507924	42	0.083141	0.125589	NaN	NaN	NaN	NaN			-0.253523	45.3122	2.91785	0.430214	46	9.1e-05	0.000712	0.213489	0.399106	0.070508	0.182337			-0.428708	44.7356	3.24768	0.473722	47	0.074281	0.11432	0.045274	0.159022	0.021149	0.082887			0.14226	46.6151
14	Forward Tail Width (Microns)								NaN	46.0203	3.33366	0.514396	42	0.072625	0.113127	NaN	NaN	NaN	NaN			-0.222694	45.2779	2.89032	0.426154	46	0.00011	0.000816	0.269671	0.439176	0.098962	0.224242			-0.3781	44.7599	3.26493	0.481388	46	0.085838	0.129014	0.077161	0.226389	0.035639	0.117498			0.174928	46.6035
15	Paused Tail Width (Microns)								NaN	46.7387	6.88931	1.37786	25	0.317392	0.294191	NaN	NaN	NaN	NaN			-0.098549	46.0598	5.05424	1.26356	16	0.027993	0.057096	0.71849	0.646655	0.946729	0.659574			0.011369	46.817	4.09335	0.992782	17	0.980035	0.55133	0.963446	0.700432	0.644621	0.566194			0.070197	47.2223
16	Backward Tail Width (Microns)								NaN	47.3653	3.48098	0.635538	30	0.018502	0.042099	NaN	NaN	NaN	NaN			-0.226918	46.5754	4.29931	0.859861	25	0.005368	0.016618	0.463811	0.545627	0.168326	0.314349			-0.634178	45.1577	4.01597	0.721289	31	0.137069	0.170947	0.025268	0.110872	0.015065	0.066326			-0.054855	47.1743
17	Area (Microns²)								NaN	73508.9	6986.54	1078.05	42	0.005948	0.018062	NaN	NaN	NaN	NaN			-0.166691	72344.3	6600.08	973.128	46	0.110551	0.149942	0.42487	0.529291	0.12736	0.266858			-0.546955	69687.6	5103.07	744.359	47	0.166025	0.197469	0.004672	0.031403	0.001491	0.011718			0.180952	74773.1
18	Forward Area (Microns²)								NaN	73496.7	6985.16	1077.83	42	0.005355	0.016673	NaN	NaN	NaN	NaN			-0.163869	72352	6592.44	972.002	46	0.114392	0.152242	0.432526	0.531221	0.12736	0.266457			-0.523496	69840	5078.85	748.836	46	0.1325	0.167026	0.006763	0.040821	0.00214	0.015427			0.189539	74820.6
19	Paused Area (Microns²)								NaN	72317.8	8027.64	1605.53	25	0.12681	0.162666	NaN	NaN	NaN	NaN			0.156803	73576.6	7031.36	1757.84	16	0.13063	0.166379	0.600311	0.592985	0.925473	0.653271			-0.583428	67634.3	5257.52	1275.14	17	0.466366	0.369741	0.027738	0.117529	0.029397	0.105413			0.25357	74353.4
20	Backward Area (Microns²)								NaN	72730.1	7016.13	1280.96	30	0.120088	0.156653	NaN	NaN	NaN	NaN			0.207604	74186.7	7500.07	1500.01	25	0.600629	0.433488	0.463719	0.545953	0.793323	0.615238			-0.572469	68713.6	5571.06	1000.59	31	0.935112	0.541421	0.016582	0.082007	0.008116	0.041512			0.160012	73852.8
21	Area/Length (Microns)								NaN	67.7075	3.65408	0.563837	42	0.173019	0.199539	NaN	NaN	NaN	NaN			-0.341274	66.4605	3.43114	0.505895	46	0.000846	0.004138	0.103457	0.267925	0.014544	0.064443			-0.393896	66.2682	3.68528	0.537553	47	0.805721	0.509501	0.068095	0.20891	0.049028	0.147966			0.387028	69.1218
22	Forward Area/Length (Microns)								NaN	67.6587	3.63544	0.56096	42	0.16981	0.199856	NaN	NaN	NaN	NaN			-0.33166	66.453	3.41518	0.503541	46	0.000908	0.004413	0.113462	0.281037	0.015947	0.06848			-0.375644	66.2931	3.73659	0.550929	46	0.666645	0.462086	0.086004	0.239055	0.06795	0.178373			0.417249	69.1756
23	Paused Area/Length (Microns)								NaN	67.3857	4.99327	0.998654	25	0.56663	0.41767	NaN	NaN	NaN	NaN			-0.030459	67.2336	4.00027	1.00007	16	0.029184	0.058593	0.914887	0.690947	0.698365	0.578347			-0.283183	65.9717	3.35599	0.813948	17	0.7845	0.501968	0.278968	0.445966	0.270518	0.399541			0.364872	69.2076
24	Backward Area/Length (Microns)								NaN	67.7238	3.96271	0.723488	30	0.979005	0.552596	NaN	NaN	NaN	NaN			-0.139484	67.171	4.39215	0.878429	25	0.009827	0.025627	0.629347	0.603525	0.275603	0.403624			-0.481875	65.8142	3.91558	0.703259	31	0.657533	0.458125	0.063335	0.198843	0.095667	0.219276			0.269885	68.7932
25	Width/Length (No Units)								NaN	0.084599	0.004194	0.000647	42	0.489055	0.379691	NaN	NaN	NaN	NaN			-0.450534	0.082709	0.00427	0.00063	46	0.010339	0.026755	0.039347	0.14619	0.031465	0.109442			0.250841	0.085651	0.004406	0.000643	47	0.189622	0.211015	0.251889	0.425202	0.276172	0.401918			0.557846	0.086938
26	Forward Width/Length (No Units)								NaN	0.084492	0.004156	0.000641	42	0.382185	0.328815	NaN	NaN	NaN	NaN			-0.439392	0.082666	0.004258	0.000628	46	0.008545	0.023063	0.044941	0.158228	0.035639	0.117221			0.236873	0.085477	0.004358	0.000643	46	0.278267	0.268063	0.281195	0.44663	0.306138	0.416349			0.602445	0.086996
27	Paused Width/Length (No Units)								NaN	0.085348	0.005745	0.001149	25	0.743727	0.489828	NaN	NaN	NaN	NaN			-0.381981	0.083154	0.004105	0.001026	16	0.572681	0.420636	0.162396	0.346523	0.279071	0.404867			0.291147	0.087021	0.004553	0.001104	17	0.929274	0.539896	0.30037	0.461712	0.218699	0.36094			0.376624	0.087512
28	Backward Width/Length (No Units)								NaN	0.085839	0.0052	0.000949	30	0.806297	0.509507	NaN	NaN	NaN	NaN			-0.603858	0.0827	0.00448	0.000896	25	0.877106	0.528963	0.019692	0.091571	0.033893	0.113627			0.074634	0.086228	0.004508	0.00081	31	0.219804	0.230252	0.756911	0.658394	0.588518	0.544412			0.343194	0.087624
29	Head Bend Mean (-/+ = V/D Inside) (Degrees)								NaN	0.605337	2.55991	0.395003	42	0.07925	0.121137	NaN	NaN	NaN	NaN			-0.146832	0.229461	2.07172	0.305459	46	0.74713	0.491349	0.453834	0.540337	0.62505	0.559602			-0.155073	0.208364	2.04563	0.298387	47	0.002876	0.010411	0.425031	0.529046	0.524165	0.520159			-0.307145	-0.180926
30	Absolute Head Bend Mean (-/+ = V/D Inside) (Degrees)								NaN	26.3073	3.03494	0.468302	42	0.941415	0.542276	NaN	NaN	NaN	NaN			-0.441214	24.9682	2.72899	0.402368	46	0.03107	0.06133	0.032967	0.131401	0.037898	0.12262			-0.546266	24.6494	3.09221	0.451045	47	7.7e-05	0.000613	0.012545	0.066728	0.02459	0.091969			-0.046534	26.1661
31	Positive Head Bend Mean (-/+ = V/D Inside) (Degrees)								NaN	26.5626	3.36179	0.518735	42	0.185814	0.20937	NaN	NaN	NaN	NaN			-0.437076	25.0933	2.80703	0.413874	46	0.068664	0.108972	0.029655	0.122149	0.02954	0.105381			-0.537424	24.7559	3.33794	0.486889	47	0.000851	0.004155	0.012905	0.067668	0.040313	0.128934			-0.16235	26.0168
32	Negative Head Bend Mean (-/+ = V/D Inside) (Degrees)								NaN	-25.9975	3.13987	0.484493	42	0.201624	0.218421	NaN	NaN	NaN	NaN			0.383959	-24.7919	3.0299	0.446734	46	0.007651	0.021356	0.070867	0.214302	0.043645	0.135846			0.479869	-24.4908	3.19479	0.466007	47	8.6e-05	0.000677	0.02757	0.117491	0.065028	0.172987			-0.080148	-26.2491
33	Forward Head Bend Mean (-/+ = V/D Inside) (Degrees)								NaN	0.749688	2.67615	0.41294	42	0.101321	0.142439	NaN	NaN	NaN	NaN			-0.189879	0.241543	2.24197	0.33056	46	0.198746	0.216785	0.339603	0.48898	0.495968	0.509249			-0.18541	0.253503	2.07329	0.305689	46	0.005853	0.017834	0.337181	0.487391	0.45971	0.494271			-0.353343	-0.195912
34	Absolute Forward Head Bend Mean (-/+ = V/D Inside) (Degrees)								NaN	26.712	3.01051	0.464533	42	0.791579	0.503392	NaN	NaN	NaN	NaN			-0.498515	25.2112	2.8573	0.421286	46	0.081302	0.123295	0.018926	0.088285	0.015586	0.067764			-0.511899	25.1709	2.48739	0.366745	46	0.650417	0.456232	0.010991	0.059973	0.015586	0.067553			-0.030225	26.621
35	Positive Forward Head Bend Mean (-/+ = V/D Inside) (Degrees)								NaN	27.0083	3.32815	0.513544	42	0.432762	0.357939	NaN	NaN	NaN	NaN			-0.495435	25.3594	3.05375	0.450251	46	0.030214	0.060168	0.017956	0.085102	0.011231	0.052612			-0.514853	25.2948	2.87845	0.424405	46	0.510826	0.391632	0.011927	0.064841	0.021363	0.083487			-0.170992	26.4392
36	Negative Forward Head Bend Mean (-/+ = V/D Inside) (Degrees)								NaN	-26.3534	3.14106	0.484675	42	0.94016	0.542016	NaN	NaN	NaN	NaN			0.429885	-25.0031	3.08616	0.455029	46	0.040966	0.075142	0.045368	0.158975	0.023837	0.091361			0.431763	-24.9972	2.55771	0.377113	46	0.071637	0.111912	0.030107	0.123324	0.036379	0.118256			-0.121283	-26.7343
37	Paused Head Bend Mean (-/+ = V/D Inside) (Degrees)								NaN	2.85803	16.4691	3.29382	25	0.584081	0.426569	NaN	NaN	NaN	NaN			-0.06611	1.76926	12.0311	3.00779	16	0.016744	0.038753	0.808466	0.671255	0.989338	0.666885			-0.340897	-2.75623	16.8437	4.0852	17	0.727068	0.484298	0.292224	0.455343	0.281818	0.40505			-0.118928	0.89939
38	Absolute Paused Head Bend Mean (-/+ = V/D Inside) (Degrees)								NaN	18.1205	8.05196	1.61039	25	0.408924	0.344241	NaN	NaN	NaN	NaN			-0.452512	14.4769	4.87802	1.21951	16	0.221465	0.231633	0.079016	0.228655	0.094844	0.220291			0.235062	20.0132	6.54257	1.58681	17	0.422056	0.351456	0.407644	0.525541	0.200108	0.341604			0.239522	20.0491
39	Positive Paused Head Bend Mean (-/+ = V/D Inside) (Degrees)								NaN	17.5492	7.80518	1.66407	22	0.862286	0.526145	NaN	NaN	NaN	NaN			-0.495376	13.6827	5.46004	1.45926	14	0.437868	0.360174	0.089777	0.245846	0.094687	0.220296			-0.03714	17.2593	9.17108	2.45107	14	0.919829	0.537885	0.922848	0.693417	0.909575	0.648962			-0.085048	16.8854
40	Negative Paused Head Bend Mean (-/+ = V/D Inside) (Degrees)								NaN	-15.4329	9.89641	2.27039	19	0.172564	0.199441	NaN	NaN	NaN	NaN			0.320701	-12.2591	5.21746	1.39443	14	0.371987	0.323656	0.243404	0.419987	0.572345	0.540961			-0.268825	-18.0933	7.57558	1.95601	15	0.821489	0.513571	0.381299	0.513048	0.224765	0.365318			-0.136912	-16.7878
41	Backward Head Bend Mean (-/+ = V/D Inside) (Degrees)								NaN	-1.77723	7.2099	1.31634	30	3.3e-05	0.000321	NaN	NaN	NaN	NaN			0.324968	0.565755	3.8253	0.76506	25	0.563636	0.416146	0.130741	0.30398	0.41233	0.474498			0.295806	0.355498	5.96035	1.07051	31	0.177915	0.203358	0.213949	0.398455	0.649522	0.566564			-0.061116	-2.21787
42	Absolute Backward Head Bend Mean (-/+ = V/D Inside) (Degrees)								NaN	19.238	3.14202	0.573652	30	0.066025	0.106602	NaN	NaN	NaN	NaN			-0.722747	16.9671	2.38226	0.476451	25	0.712702	0.478392	0.003628	0.026044	0.006019	0.032711			-0.558125	17.4843	2.28083	0.409649	31	0.457458	0.367214	0.016045	0.079885	0.03217	0.11106			-0.277608	18.3657
43	Positive Backward Head Bend Mean (-/+ = V/D Inside) (Degrees)								NaN	18.2742	4.07297	0.756331	29	0.231628	0.237563	NaN	NaN	NaN	NaN			-0.308563	17.0174	2.81544	0.563088	25	0.341192	0.308096	0.188651	0.379028	0.073969	0.186434			-0.232304	17.328	3.69333	0.663342	31	0.758512	0.494492	0.350962	0.496156	0.198108	0.34112			-0.081643	17.9417
44	Negative Backward Head Bend Mean (-/+ = V/D Inside) (Degrees)								NaN	-19.2331	3.48178	0.635682	30	0.268276	0.260862	NaN	NaN	NaN	NaN			0.744913	-16.6395	3.21771	0.643543	25	0.150481	0.184097	0.005951	0.03729	0.02104	0.08316			0.44167	-17.6953	3.54262	0.657847	29	0.540057	0.404834	0.098245	0.258044	0.174783	0.321232			0.152861	-18.7009
45	Neck Bend Mean (-/+ = V/D Inside) (Degrees)								NaN	-0.17856	1.58557	0.244659	42	0.926451	0.539534	NaN	NaN	NaN	NaN			0.171081	0.0927	1.42302	0.209813	46	0.165899	0.197407	0.40242	0.526612	0.434747	0.481957			0.020987	-0.145284	1.94382	0.283535	47	0.008124	0.022374	0.929402	0.695163	0.937767	0.656618			-0.006573	-0.188982
46	Absolute Neck Bend Mean (-/+ = V/D Inside) (Degrees)								NaN	20.8017	2.89662	0.446958	42	0.00755	0.021184	NaN	NaN	NaN	NaN			-0.109952	20.4832	2.82348	0.416299	46	3e-06	5e-05	0.603426	0.593683	0.506601	0.514847			-0.888767	18.2273	1.51686	0.221257	47	0.471589	0.372132	3e-06	7.5e-05	1e-06	4.1e-05			-0.619923	19.006
47	Positive Neck Bend Mean (-/+ = V/D Inside) (Degrees)								NaN	20.6312	3.08053	0.475336	42	0.028594	0.058014	NaN	NaN	NaN	NaN			-0.056294	20.4578	2.86591	0.422556	46	7.8e-05	0.000623	0.785782	0.667027	0.883768	0.641739			-0.846159	18.0246	2.15072	0.313714	47	0.240008	0.242015	1.9e-05	0.000341	2.1e-05	0.000353			-0.546269	18.9484
48	Negative Neck Bend Mean (-/+ = V/D Inside) (Degrees)								NaN	-20.9476	2.87377	0.443432	42	0.003059	0.010839	NaN	NaN	NaN	NaN			0.162525	-20.4805	2.9681	0.437622	46	1e-06	2.4e-05	0.455503	0.541017	0.250693	0.38797			0.903897	-18.35	1.56288	0.22797	47	0.938547	0.541318	2e-06	6.1e-05	1e-06	4.2e-05			0.682598	-18.9859
49	Forward Neck Bend Mean (-/+ = V/D Inside) (Degrees)								NaN	-0.144445	1.56499	0.241483	42	0.341239	0.308036	NaN	NaN	NaN	NaN			0.13581	0.068096	1.41572	0.208736	46	0.089145	0.131636	0.507342	0.562386	0.511962	0.518025			0.095659	0.005261	1.73358	0.255602	46	0.010941	0.027831	0.671359	0.62203	0.760428	0.598738			0.03052	-0.096681
50	Absolute Forward Neck Bend Mean (-/+ = V/D Inside) (Degrees)								NaN	20.9889	2.85636	0.440747	42	0.007969	0.022061	NaN	NaN	NaN	NaN			-0.153704	20.5499	2.76018	0.406967	46	4e-06	5.6e-05	0.466285	0.546363	0.34731	0.441285			-0.906151	18.4006	1.52829	0.225334	46	0.692467	0.472216	2e-06	5.9e-05	1e-06	2.6e-05			-0.58556	19.3163
51	Positive Forward Neck Bend Mean (-/+ = V/D Inside) (Degrees)								NaN	20.8132	3.00907	0.46431	42	0.057964	0.096716	NaN	NaN	NaN	NaN			-0.096291	20.5235	2.85359	0.42074	46	0.000139	0.000966	0.644968	0.607862	0.735111	0.592554			-0.834838	18.3012	1.99981	0.294856	46	0.465973	0.369647	2.1e-05	0.000361	1.4e-05	0.000254			-0.506487	19.2892
52	Negative Forward Neck Bend Mean (-/+ = V/D Inside) (Degrees)								NaN	-21.1422	2.86113	0.441482	42	0.002075	0.008062	NaN	NaN	NaN	NaN			0.20806	-20.547	2.85319	0.420679	46	1e-06	2.5e-05	0.331741	0.483783	0.166794	0.312746			0.942738	-18.445	1.63124	0.240513	46	0.800266	0.507361	1e-06	3.9e-05	1e-06	1.9e-05			0.653436	-19.2727
53	Paused Neck Bend Mean (-/+ = V/D Inside) (Degrees)								NaN	0.191627	15.5856	3.11712	25	0.817787	0.512444	NaN	NaN	NaN	NaN			0.476975	7.62557	15.5825	3.89562	16	0.94924	0.544341	0.145977	0.32363	0.137995	0.281923			0.006969	0.300246	13.1379	3.1864	17	0.951305	0.54483	0.980687	0.704652	0.979557	0.667405			0.196381	3.25234
54	Absolute Paused Neck Bend Mean (-/+ = V/D Inside) (Degrees)								NaN	16.6007	6.22713	1.24543	25	0.881493	0.529949	NaN	NaN	NaN	NaN			0.071441	17.0456	7.08272	1.77068	16	0.517211	0.39574	0.838613	0.676532	0.925473	0.652939			-0.343461	14.4619	6.00405	1.4562	17	0.777117	0.50057	0.27187	0.441299	0.38362	0.459711			-0.455436	13.7646
55	Positive Paused Neck Bend Mean (-/+ = V/D Inside) (Degrees)								NaN	14.8992	8.15176	1.92139	18	0.87109	0.527695	NaN	NaN	NaN	NaN			0.717461	20.7478	7.32745	2.11525	12	0.385475	0.331013	0.051157	0.173106	0.071992	0.183446			-0.208652	13.1983	7.33009	1.95905	14	0.905103	0.533789	0.540145	0.57504	0.77572	0.608712			-0.244248	12.9082
56	Negative Paused Neck Bend Mean (-/+ = V/D Inside) (Degrees)								NaN	-14.1281	8.35511	1.86826	20	0.702925	0.475379	NaN	NaN	NaN	NaN			0.605142	-9.07208	7.99805	2.4115	11	0.416261	0.347597	0.111938	0.279133	0.121567	0.259408			0.268947	-11.881	8.33628	2.22796	14	0.249799	0.24974	0.44606	0.538892	0.495013	0.511667			0.591975	-9.18209
57	Backward Neck Bend Mean (-/+ = V/D Inside) (Degrees)								NaN	-0.235504	7.84487	1.43227	30	0.000252	0.001542	NaN	NaN	NaN	NaN			0.045754	0.123428	6.30227	1.26045	25	4.2e-05	0.000383	0.851496	0.677683	0.64205	0.565721			-0.009396	-0.309213	5.49174	0.986346	31	0.0176	0.040424	0.966355	0.701168	0.239699	0.378106			-0.230012	-2.03992
58	Absolute Backward Neck Bend Mean (-/+ = V/D Inside) (Degrees)								NaN	17.4548	3.31949	0.606053	30	0.001474	0.006329	NaN	NaN	NaN	NaN			-0.235567	16.6729	2.32527	0.465055	25	0.366468	0.320302	0.310792	0.468003	0.314544	0.419176			-0.651466	15.2923	2.56497	0.460683	31	0.028606	0.057863	0.006315	0.038587	0.003176	0.020648			-0.6253	15.3792
59	Positive Backward Neck Bend Mean (-/+ = V/D Inside) (Degrees)								NaN	17.0732	3.83711	0.712534	29	0.012784	0.031423	NaN	NaN	NaN	NaN			-0.181529	16.3767	2.41521	0.493002	24	0.366797	0.320485	0.42543	0.529097	0.177313	0.323744			-0.421288	15.4567	3.18191	0.571488	31	7.7e-05	0.000614	0.082352	0.231955	0.00392	0.024023			-0.703239	14.3748
60	Negative Backward Neck Bend Mean (-/+ = V/D Inside) (Degrees)								NaN	-16.4694	3.95109	0.721368	30	0.006435	0.019152	NaN	NaN	NaN	NaN			-0.035629	-16.6101	2.7096	0.553095	24	0.975821	0.552302	0.87754	0.682253	0.827743	0.622837			0.517347	-14.4253	4.45838	0.800748	31	0.283307	0.27156	0.062816	0.198905	0.068013	0.177534			0.181743	-15.7513
61	Midbody Bend Mean (-/+ = V/D Inside) (Degrees)								NaN	-0.175209	1.4273	0.220237	42	0.460208	0.368434	NaN	NaN	NaN	NaN			0.034453	-0.126034	1.48639	0.219157	46	0.645447	0.453927	0.874614	0.68213	0.930102	0.653224			-0.157967	-0.400675	1.4627	0.213356	47	0.445903	0.362143	0.464157	0.545166	0.573454	0.540907			0.093546	-0.041691
62	Absolute Midbody Bend Mean (-/+ = V/D Inside) (Degrees)								NaN	10.3332	2.06611	0.318807	42	0.017612	0.040415	NaN	NaN	NaN	NaN			0.045446	10.4271	2.42639	0.357752	46	0	5e-06	0.845115	0.67661	0.660964	0.567297			-1.01934	8.22717	1.06543	0.155409	47	0.895774	0.531192	0	8e-06	0	9e-06			-0.898416	8.47702
63	Positive Midbody Bend Mean (-/+ = V/D Inside) (Degrees)								NaN	10.2048	2.32539	0.358816	42	0.065114	0.105575	NaN	NaN	NaN	NaN			0.030034	10.2746	2.64186	0.38952	46	5e-06	6.5e-05	0.89539	0.685677	0.943391	0.658237			-0.939769	8.01947	1.4155	0.206472	47	0.644048	0.45318	2e-06	4.8e-05	2e-06	5.1e-05			-0.79771	8.34982
64	Negative Midbody Bend Mean (-/+ = V/D Inside) (Degrees)								NaN	-10.3866	2.01328	0.310655	42	0.007351	0.020713	NaN	NaN	NaN	NaN			-0.047638	-10.4825	2.42505	0.357555	46	0	5e-06	0.840019	0.676559	0.660964	0.566947			1.02474	-8.32354	1.21924	0.177844	47	0.376509	0.326432	0	1.1e-05	0	9e-06			0.949465	-8.47509
65	Forward Midbody Bend Mean (-/+ = V/D Inside) (Degrees)								NaN	-0.219272	1.34051	0.206846	42	0.938301	0.541639	NaN	NaN	NaN	NaN			0.055257	-0.145199	1.40845	0.207664	46	0.292192	0.276246	0.801088	0.66813	0.779587	0.607975			-0.135763	-0.401263	1.40995	0.207886	46	0.750724	0.492991	0.53652	0.574074	0.522773	0.52138			0.153464	-0.013552
66	Absolute Forward Midbody Bend Mean (-/+ = V/D Inside) (Degrees)								NaN	10.2758	2.02772	0.312884	42	0.007653	0.02134	NaN	NaN	NaN	NaN			0.041891	10.3607	2.4738	0.364743	46	0	4e-06	0.860117	0.681244	0.654921	0.568068			-1.00355	8.24088	1.07063	0.157856	46	0.706464	0.47622	0	1.1e-05	0	1.1e-05			-0.860787	8.53036
67	Positive Forward Midbody Bend Mean (-/+ = V/D Inside) (Degrees)								NaN	10.1469	2.25082	0.34731	42	0.025121	0.053293	NaN	NaN	NaN	NaN			0.025314	10.2038	2.67575	0.394517	46	2e-06	4.3e-05	0.91393	0.690576	0.844361	0.628207			-0.954108	7.99934	1.40637	0.207358	46	0.977919	0.552214	1e-06	4.2e-05	2e-06	4.2e-05			-0.771973	8.4093
68	Negative Forward Midbody Bend Mean (-/+ = V/D Inside) (Degrees)								NaN	-10.3328	1.98679	0.306569	42	0.004821	0.015476	NaN	NaN	NaN	NaN			-0.048854	-10.4298	2.47123	0.364363	46	0	4e-06	0.83897	0.676452	0.679225	0.573072			0.991469	-8.36292	1.23444	0.182009	46	0.84671	0.522912	1e-06	2.2e-05	0	1.6e-05			0.926166	-8.49266
69	Paused Midbody Bend Mean (-/+ = V/D Inside) (Degrees)								NaN	0.391571	11.3342	2.26685	25	0.875708	0.529066	NaN	NaN	NaN	NaN			-0.302732	-3.03966	9.3255	2.33138	16	0.496225	0.383162	0.298286	0.459943	0.329311	0.432639			-0.13353	-1.12189	6.77087	1.64218	17	0.861813	0.526213	0.591764	0.591257	0.700702	0.578218			-0.170111	-1.53651
70	Absolute Paused Midbody Bend Mean (-/+ = V/D Inside) (Degrees)								NaN	9.30667	6.82931	1.36586	25	0.005725	0.017562	NaN	NaN	NaN	NaN			-0.005227	9.27097	5.77195	1.44299	16	0.236222	0.239271	0.985766	0.703176	0.602256	0.551256			-0.330856	7.04715	2.57152	0.623686	17	0.716709	0.479411	0.141909	0.319399	0.719783	0.584602			-0.474577	6.06564
71	Positive Paused Midbody Bend Mean (-/+ = V/D Inside) (Degrees)								NaN	8.10897	6.81781	1.60697	18	0.005287	0.016539	NaN	NaN	NaN	NaN			0.19071	9.4092	6.27254	2.09085	9	0.142325	0.176603	0.628138	0.603148	0.24716	0.385072			-0.426787	5.19922	3.50685	0.972625	13	0.76672	0.497558	0.133153	0.307653	0.411842	0.474329			-0.472572	4.88707
72	Negative Paused Midbody Bend Mean (-/+ = V/D Inside) (Degrees)								NaN	-8.87639	6.5704	1.6426	16	0.433117	0.357684	NaN	NaN	NaN	NaN			-0.072328	-9.35161	6.26617	1.73792	13	0.469714	0.370977	0.844007	0.676089	0.775611	0.60897			0.364108	-6.48405	3.31979	0.887252	14	0.772219	0.499923	0.212923	0.400072	0.466929	0.49742			0.307193	-6.85801
73	Backward Midbody Bend Mean (-/+ = V/D Inside) (Degrees)								NaN	0.886723	4.38143	0.799937	30	0.00216	0.008333	NaN	NaN	NaN	NaN			-0.136437	0.288932	5.15726	1.03145	25	0.187625	0.210093	0.649065	0.609779	0.952824	0.658871			-0.182369	0.087686	3.76936	0.676997	31	0.557253	0.41313	0.448919	0.538824	0.982736	0.666633			-0.052725	0.65571
74	Absolute Backward Midbody Bend Mean (-/+ = V/D Inside) (Degrees)								NaN	11.3389	3.27764	0.598412	30	0.1311	0.166428	NaN	NaN	NaN	NaN			-0.002232	11.3316	1.81536	0.363072	25	0.974328	0.5525	0.991707	0.704694	0.912512	0.649061			-0.744575	8.89846	1.80392	0.323993	31	0.152162	0.185313	0.000825	0.008137	0.001085	0.008984			-0.768511	8.82001
75	Positive Backward Midbody Bend Mean (-/+ = V/D Inside) (Degrees)								NaN	11.4454	3.76079	0.686623	30	0.011215	0.028422	NaN	NaN	NaN	NaN			-0.10579	11.0475	2.43865	0.497787	24	0.152982	0.185892	0.64102	0.60646	0.814205	0.617661			-0.704896	8.79443	2.38201	0.442329	29	0.647054	0.454347	0.002109	0.017042	0.004063	0.024688			-0.685272	8.86823
76	Negative Backward Midbody Bend Mean (-/+ = V/D Inside) (Degrees)								NaN	-11.1755	2.90507	0.549007	28	0.187816	0.210045	NaN	NaN	NaN	NaN			0.064005	-10.9896	2.28568	0.466562	24	0.825517	0.515372	0.797415	0.669598	1	0.670498			0.9057	-8.54441	2.51286	0.451324	31	0.239272	0.241544	0.000505	0.005658	0.000692	0.006175			0.987386	-8.3071
77	Hips Bend Mean (-/+ = V/D Inside) (Degrees)								NaN	0.122365	1.93952	0.299274	42	0.000115	0.000843	NaN	NaN	NaN	NaN			-0.068153	-0.009819	1.40702	0.207453	46	0.409328	0.343724	0.717637	0.646674	0.298309	0.415032			-0.182918	-0.232407	1.33482	0.194703	47	0.025839	0.053926	0.323733	0.479194	0.158692	0.302862			-0.046957	0.031291
78	Absolute Hips Bend Mean (-/+ = V/D Inside) (Degrees)								NaN	15.1694	2.0759	0.320318	42	0.020131	0.04512	NaN	NaN	NaN	NaN			0.234718	15.6567	2.50843	0.369848	46	0	1.2e-05	0.322138	0.478269	0.330436	0.431267			-1.18253	12.7146	1.92763	0.281173	47	8e-06	0.000101	0	7e-06	0	1e-06			-1.14001	12.8029
79	Positive Hips Bend Mean (-/+ = V/D Inside) (Degrees)								NaN	15.1778	2.07377	0.31999	42	0.167267	0.198596	NaN	NaN	NaN	NaN			0.207721	15.6086	2.59571	0.382716	46	1e-06	2.5e-05	0.390308	0.520903	0.50127	0.511297			-1.24874	12.5882	2.2692	0.330997	47	1e-06	2.4e-05	0	1.1e-05	0	1e-06			-1.16969	12.7522
80	Negative Hips Bend Mean (-/+ = V/D Inside) (Degrees)								NaN	-15.068	2.33815	0.360784	42	0.000435	0.002377	NaN	NaN	NaN	NaN			-0.252739	-15.659	2.61258	0.385204	46	1e-06	2.6e-05	0.265968	0.4341	0.211696	0.354001			0.961012	-12.821	1.91457	0.279268	47	0.001218	0.005493	5e-06	0.000107	1e-06	2.1e-05			0.981356	-12.7735
81	Forward Hips Bend Mean (-/+ = V/D Inside) (Degrees)								NaN	0.06808	1.89689	0.292697	42	5.1e-05	0.000443	NaN	NaN	NaN	NaN			-0.021051	0.028147	1.45746	0.214891	46	0.717223	0.479517	0.912718	0.690366	0.40585	0.47133			-0.113073	-0.146408	1.15693	0.17058	46	0.990249	0.552694	0.528821	0.569544	0.268338	0.398435			0.018143	0.102495
82	Absolute Forward Hips Bend Mean (-/+ = V/D Inside) (Degrees)								NaN	14.8954	2.0253	0.31251	42	0.016822	0.038901	NaN	NaN	NaN	NaN			0.286007	15.4746	2.52211	0.371865	46	0	1.1e-05	0.236396	0.417144	0.275629	0.402813			-1.23307	12.398	1.31022	0.193182	46	0.063912	0.10438	0	0	0	1e-06			-1.1322	12.6023
83	Positive Forward Hips Bend Mean (-/+ = V/D Inside) (Degrees)								NaN	14.8723	1.98182	0.305801	42	0.070417	0.110647	NaN	NaN	NaN	NaN			0.281247	15.4296	2.66186	0.392469	46	1e-06	2.7e-05	0.265839	0.43437	0.410585	0.474058			-1.34358	12.2095	1.49386	0.220257	46	0.008677	0.02328	0	0	0	1e-06			-1.16747	12.5586
84	Negative Forward Hips Bend Mean (-/+ = V/D Inside) (Degrees)								NaN	-14.8284	2.31804	0.357681	42	0.000232	0.001452	NaN	NaN	NaN	NaN			-0.275428	-15.4669	2.57655	0.379891	46	2e-06	3.3e-05	0.224442	0.407227	0.188259	0.333658			0.985143	-12.5448	1.46614	0.216171	46	0.04753	0.084593	1e-06	2.6e-05	0	1.4e-05			0.986914	-12.5407
85	Paused Hips Bend Mean (-/+ = V/D Inside) (Degrees)								NaN	-5.77286	14.0499	2.80998	25	0.998555	0.555262	NaN	NaN	NaN	NaN			0.574326	2.29636	12.3196	3.0799	16	0.232107	0.237602	0.061011	0.196557	0.094844	0.219924			0.657746	3.4684	12.2945	2.98186	17	0.147154	0.181344	0.030043	0.123402	0.045636	0.139853			0.611755	2.82224
86	Absolute Paused Hips Bend Mean (-/+ = V/D Inside) (Degrees)								NaN	15.6507	7.11723	1.42345	25	0.997062	0.554889	NaN	NaN	NaN	NaN			-0.330379	13.2993	7.42339	1.85585	16	0.969377	0.550967	0.322486	0.478306	0.446242	0.487706			-0.232061	13.999	5.87887	1.42583	17	0.977616	0.552158	0.417409	0.528003	0.538557	0.528783			-0.236989	13.964
87	Positive Paused Hips Bend Mean (-/+ = V/D Inside) (Degrees)								NaN	14.2471	6.77872	1.81169	14	0.174858	0.200801	NaN	NaN	NaN	NaN			-0.154464	13.2	8.33069	2.40486	12	0.373954	0.324844	0.731444	0.650396	0.897685	0.645778			0.453482	17.3211	5.2929	1.52793	12	0.570635	0.419476	0.207027	0.400704	0.172878	0.320697			0.142608	15.2138
88	Negative Paused Hips Bend Mean (-/+ = V/D Inside) (Degrees)								NaN	-15.4462	8.12064	1.77207	21	0.280471	0.269512	NaN	NaN	NaN	NaN			0.362521	-12.5023	7.85803	2.36929	11	0.360336	0.316997	0.331046	0.483724	0.427475	0.480403			0.619124	-10.4185	7.49271	2.16296	12	0.708745	0.476448	0.084442	0.236492	0.139341	0.283011			0.597521	-10.594
89	Backward Hips Bend Mean (-/+ = V/D Inside) (Degrees)								NaN	1.52303	4.84074	0.883794	30	0.287608	0.273446	NaN	NaN	NaN	NaN			-0.568034	-1.22668	6.77797	1.35559	25	0.021867	0.048014	0.096611	0.256486	0.074541	0.186526			-0.174076	0.680371	6.0665	1.08957	31	0.029528	0.058933	0.550468	0.578944	0.484132	0.50644			-0.202861	0.541028
90	Absolute Backward Hips Bend Mean (-/+ = V/D Inside) (Degrees)								NaN	18.8699	3.62771	0.662326	30	0.006537	0.019328	NaN	NaN	NaN	NaN			-0.016236	18.811	2.60812	0.521623	25	0.001229	0.005531	0.944571	0.697686	0.912512	0.64873			-0.904275	15.5895	3.44213	0.618224	31	0.987883	0.552862	0.000615	0.006355	9.5e-05	0.001287			-0.863292	15.7381
91	Positive Backward Hips Bend Mean (-/+ = V/D Inside) (Degrees)								NaN	19.2804	3.94981	0.721134	30	0.975795	0.552751	NaN	NaN	NaN	NaN			-0.236678	18.3455	4.32556	0.882951	24	0.008071	0.022252	0.416324	0.527533	0.800722	0.614808			-0.957943	15.4967	3.76638	0.676462	31	0.743051	0.489502	0.000318	0.003851	0.000337	0.003527			-0.868524	15.8498
92	Negative Backward Hips Bend Mean (-/+ = V/D Inside) (Degrees)								NaN	-17.9343	4.68074	0.854582	30	0.006916	0.020095	NaN	NaN	NaN	NaN			-0.051411	-18.175	4.68764	0.937528	25	0.000157	0.001063	0.850298	0.677824	0.780321	0.607866			0.67703	-14.7653	4.6927	0.842834	31	0.724088	0.48279	0.010588	0.057986	0.001263	0.010276			0.49914	-15.598
93	Tail Bend Mean (-/+ = V/D Inside) (Degrees)								NaN	0.401147	1.69888	0.262143	42	0.919172	0.538786	NaN	NaN	NaN	NaN			-0.3343	-0.166789	1.9149	0.282336	46	3.5e-05	0.00033	0.144101	0.321398	0.135914	0.279726			-0.463581	-0.386421	1.42031	0.207174	47	0.000895	0.004356	0.020854	0.094883	0.058175	0.16123			-0.281237	-0.076641
94	Absolute Tail Bend Mean (-/+ = V/D Inside) (Degrees)								NaN	15.9626	1.64657	0.254071	42	0.001378	0.00607	NaN	NaN	NaN	NaN			0.348464	16.5364	2.37506	0.350183	46	0.00069	0.003429	0.18853	0.3793	0.34731	0.440882			-0.902085	14.4773	2.30666	0.336461	47	1e-06	2.1e-05	0.000696	0.007101	1e-05	0.000186			-0.875259	14.5214
95	Positive Tail Bend Mean (-/+ = V/D Inside) (Degrees)								NaN	16.1067	1.92269	0.296677	42	0.006985	0.020185	NaN	NaN	NaN	NaN			0.135072	16.3664	2.11338	0.3116	46	0.002158	0.008335	0.54769	0.578491	0.660964	0.566598			-0.972757	14.2364	2.01586	0.294043	47	3.5e-05	0.000329	2.3e-05	0.00038	1e-06	2.6e-05			-0.880752	14.4133
96	Negative Tail Bend Mean (-/+ = V/D Inside) (Degrees)								NaN	-15.7472	1.6442	0.253705	42	0.152352	0.185461	NaN	NaN	NaN	NaN			-0.532432	-16.6227	2.85178	0.420472	46	0.000411	0.002264	0.078798	0.228921	0.080092	0.19515			0.654987	-14.6703	2.71191	0.395572	47	1e-06	1.9e-05	0.024661	0.108857	0.000699	0.006151			0.713158	-14.5747
97	Forward Tail Bend Mean (-/+ = V/D Inside) (Degrees)								NaN	0.299158	1.738	0.268179	42	0.926314	0.539921	NaN	NaN	NaN	NaN			-0.269689	-0.169562	1.90547	0.280946	46	8.3e-05	0.00066	0.230814	0.412213	0.322202	0.426522			-0.281592	-0.190249	1.16787	0.172193	46	0.170386	0.199316	0.129086	0.302509	0.205648	0.348495			-0.155081	0.029626
98	Absolute Forward Tail Bend Mean (-/+ = V/D Inside) (Degrees)								NaN	15.6518	1.55796	0.240398	42	0.013009	0.031687	NaN	NaN	NaN	NaN			0.472172	16.3874	2.38159	0.351147	46	0.000442	0.002395	0.087821	0.241383	0.177284	0.324543			-0.994777	14.1019	1.5261	0.225011	46	0.165564	0.197095	1e-05	0.000199	3.4e-05	0.000519			-0.862808	14.3075
99	Positive Forward Tail Bend Mean (-/+ = V/D Inside) (Degrees)								NaN	15.7043	1.80721	0.278859	42	0.191938	0.212191	NaN	NaN	NaN	NaN			0.285475	16.2202	2.10388	0.310201	46	0.002555	0.009425	0.219519	0.405255	0.302206	0.416705			-0.961806	13.9661	1.576	0.232368	46	0.116226	0.153546	7e-06	0.000165	7e-06	0.000149			-0.806544	14.2467
100	Negative Forward Tail Bend Mean (-/+ = V/D Inside) (Degrees)								NaN	-15.5237	1.61231	0.248785	42	0.115937	0.153464	NaN	NaN	NaN	NaN			-0.585982	-16.4685	2.86998	0.423156	46	0.000482	0.002562	0.058215	0.189613	0.057364	0.15994			0.819821	-14.2019	1.73955	0.256483	46	0.638347	0.450461	0.00038	0.00443	0.000502	0.004756			0.767394	-14.2864
101	Paused Tail Bend Mean (-/+ = V/D Inside) (Degrees)								NaN	-2.76931	14.7411	2.94822	25	0.707079	0.476516	NaN	NaN	NaN	NaN			0.471882	4.18675	12.0636	3.0159	16	0.019719	0.044381	0.10766	0.271209	0.137995	0.28151			0.216159	0.417104	13.8686	3.36363	17	0.090928	0.133392	0.480824	0.550317	0.739041	0.592973			0.446636	3.81459
102	Absolute Paused Tail Bend Mean (-/+ = V/D Inside) (Degrees)								NaN	14.9186	6.92607	1.38521	25	0.011453	0.028861	NaN	NaN	NaN	NaN			-0.274763	13.0156	5.00596	1.25149	16	0.242376	0.24422	0.31441	0.47153	0.446242	0.487323			-0.096291	14.2517	7.67539	1.86156	17	0.493508	0.382158	0.775643	0.662222	0.626348	0.560044			-0.752854	9.70429
103	Positive Paused Tail Bend Mean (-/+ = V/D Inside) (Degrees)								NaN	13.46	5.10709	1.23865	17	0.276366	0.267091	NaN	NaN	NaN	NaN			-0.149665	12.6957	3.98819	1.10613	13	0.665511	0.461894	0.648879	0.609992	0.295425	0.413502			-0.368915	11.5759	7.31363	1.88837	15	0.927037	0.539293	0.412143	0.524934	0.290349	0.410944			-0.750258	9.62838
104	Negative Paused Tail Bend Mean (-/+ = V/D Inside) (Degrees)								NaN	-14.478	8.65782	1.98624	19	0.463812	0.370001	NaN	NaN	NaN	NaN			0.339608	-11.5377	7.66152	2.55384	9	0.34967	0.312197	0.375646	0.511021	0.460588	0.494833			-0.171654	-15.9642	8.50913	2.69082	10	0.58913	0.428862	0.661883	0.617507	0.662917	0.566875			0.885021	-6.81566
105	Backward Tail Bend Mean (-/+ = V/D Inside) (Degrees)								NaN	2.24955	9.64218	1.76041	30	0.003426	0.011936	NaN	NaN	NaN	NaN			-0.215192	0.17463	6.34493	1.26899	25	0.105122	0.14588	0.34356	0.491803	0.153202	0.297278			-0.456082	-2.14808	8.64905	1.55341	31	0.027527	0.056616	0.066112	0.204953	0.012827	0.058132			-0.306429	-0.705094
106	Absolute Backward Tail Bend Mean (-/+ = V/D Inside) (Degrees)								NaN	22.4364	3.4676	0.633094	30	0.303291	0.284346	NaN	NaN	NaN	NaN			-0.528894	20.6024	4.02982	0.805963	25	0.002751	0.010079	0.079887	0.229829	0.086224	0.206474			-1.03732	18.8394	3.73714	0.67121	31	0.187474	0.210011	0.000251	0.00325	0.000356	0.003645			-1.08381	18.6782
107	Positive Backward Tail Bend Mean (-/+ = V/D Inside) (Degrees)								NaN	23.2076	4.24533	0.788337	29	0.75153	0.49328	NaN	NaN	NaN	NaN			-0.647682	20.458	5.25827	1.05166	25	0.000497	0.002638	0.041973	0.150283	0.044186	0.13722			-1.41484	17.2011	4.21565	0.769668	30	0.060676	0.100063	1e-06	3.8e-05	4e-06	9.6e-05			-1.04594	18.7672
108	Negative Backward Tail Bend Mean (-/+ = V/D Inside) (Degrees)								NaN	-21.2193	3.64435	0.688718	28	0.001337	0.005929	NaN	NaN	NaN	NaN			0.216303	-20.431	4.62595	0.944268	24	0.009075	0.024013	0.503583	0.559477	0.861568	0.636245			0.453091	-19.5681	4.97828	0.924443	29	0.754795	0.493861	0.158102	0.3413	0.029341	0.105484			0.852323	-18.1131
109	Head Bend S.D. (-/+ = V/D Inside) (Degrees)								NaN	0.081066	0.669747	0.103344	42	0.368133	0.321548	NaN	NaN	NaN	NaN			-0.028668	0.061866	0.636427	0.093836	46	0.239275	0.241456	0.890925	0.68724	0.950042	0.658912			-0.122912	-0.001254	0.629988	0.091893	47	0.49419	0.382357	0.553258	0.579405	0.562314	0.535481			-0.102884	0.01216
110	Absolute Head Bend S.D. (-/+ = V/D Inside) (Degrees)								NaN	8.3208	0.785147	0.121151	42	0.044	0.08	NaN	NaN	NaN	NaN			-0.180053	8.17943	0.771539	0.113757	46	0.085663	0.128823	0.397353	0.525092	0.286818	0.407188			-0.023268	8.30253	0.851271	0.124171	47	0.297704	0.280083	0.916376	0.691012	0.71457	0.582749			0.520387	8.72938
111	Positive Head Bend S.D. (-/+ = V/D Inside) (Degrees)								NaN	8.29832	0.788042	0.121597	42	0.244332	0.24564	NaN	NaN	NaN	NaN			-0.113194	8.20911	0.816562	0.120396	46	0.111271	0.150014	0.60351	0.593371	0.454654	0.491876			-0.030031	8.27465	0.97637	0.142418	47	0.008493	0.023062	0.89973	0.686158	0.918176	0.650429			0.606126	8.77597
112	Negative Head Bend S.D. (-/+ = V/D Inside) (Degrees)								NaN	-8.34787	0.914438	0.141101	42	0.132001	0.166709	NaN	NaN	NaN	NaN			0.22974	-8.13778	0.836808	0.123381	46	0.039063	0.073195	0.265583	0.434912	0.19393	0.33811			0.028179	-8.3221	0.893801	0.130374	47	0.968011	0.550539	0.893615	0.686451	0.690188	0.576379			-0.374786	-8.69059
113	Forward Head Bend S.D. (-/+ = V/D Inside) (Degrees)								NaN	0.109948	0.703424	0.108541	42	0.651881	0.456547	NaN	NaN	NaN	NaN			-0.063646	0.065178	0.66416	0.097925	46	0.52764	0.399188	0.76017	0.658131	0.930102	0.652894			-0.124749	0.022196	0.636985	0.093918	46	0.233453	0.238437	0.542626	0.576436	0.56151	0.536921			-0.149449	0.004822
114	Absolute Forward Head Bend S.D. (-/+ = V/D Inside) (Degrees)								NaN	8.47367	0.772567	0.11921	42	0.102993	0.14389	NaN	NaN	NaN	NaN			-0.266939	8.26744	0.756356	0.111519	46	0.376629	0.326327	0.209924	0.398999	0.159237	0.30307			-0.027701	8.45227	0.754906	0.111305	46	0.38086	0.327885	0.895915	0.685369	0.996667	0.668908			0.533511	8.88584
115	Positive Forward Head Bend S.D. (-/+ = V/D Inside) (Degrees)								NaN	8.44844	0.812343	0.125347	42	0.451021	0.364106	NaN	NaN	NaN	NaN			-0.178222	8.30366	0.787026	0.116041	46	0.32893	0.301159	0.399064	0.525008	0.286818	0.406773			-0.014434	8.43671	0.833123	0.122837	46	0.204074	0.219664	0.946888	0.698003	0.654921	0.567714			0.578645	8.9185
116	Negative Forward Head Bend S.D. (-/+ = V/D Inside) (Degrees)								NaN	-8.50305	0.865582	0.133562	42	0.217666	0.229081	NaN	NaN	NaN	NaN			0.328427	-8.21876	0.830059	0.122385	46	0.213184	0.227112	0.120323	0.291681	0.117263	0.256519			0.052147	-8.45791	0.853915	0.125903	46	0.696482	0.472801	0.806339	0.670242	0.837829	0.626361			-0.408823	-8.85692
117	Paused Head Bend S.D. (-/+ = V/D Inside) (Degrees)								NaN	1.40765	6.87218	1.37444	25	0.622328	0.442516	NaN	NaN	NaN	NaN			-0.149225	0.382146	3.99668	0.999171	16	0.489622	0.379694	0.54969	0.578949	0.799574	0.616307			-0.439701	-1.61406	4.73702	1.1489	17	0.390059	0.333462	0.09943	0.260231	0.174426	0.321852			-0.404611	-1.37292
118	Absolute Paused Head Bend S.D. (-/+ = V/D Inside) (Degrees)								NaN	8.77023	3.86656	0.773313	25	0.826157	0.515533	NaN	NaN	NaN	NaN			-0.235595	7.85928	2.92592	0.731481	16	0.79501	0.50474	0.397515	0.524838	0.478795	0.504269			-0.32577	7.51062	2.57647	0.624887	17	0.486984	0.37852	0.212513	0.400318	0.330183	0.431746			-0.163098	8.1396
119	Positive Paused Head Bend S.D. (-/+ = V/D Inside) (Degrees)								NaN	9.61162	4.29425	0.915538	22	0.94558	0.543514	NaN	NaN	NaN	NaN			-0.421388	7.80208	3.32167	0.887755	14	0.455535	0.366106	0.165417	0.351953	0.158075	0.302514			-0.321708	8.23012	3.60942	0.964659	14	0.900033	0.532546	0.306886	0.466395	0.426599	0.481363			-0.512187	7.41216
120	Negative Paused Head Bend S.D. (-/+ = V/D Inside) (Degrees)								NaN	-7.89594	3.41826	0.784202	19	0.536775	0.403158	NaN	NaN	NaN	NaN			-0.540121	-9.74221	3.48783	0.932163	14	0.201956	0.21808	0.140886	0.318551	0.150201	0.294326			-0.038457	-8.02739	2.6983	0.696699	15	0.528086	0.399413	0.901057	0.686462	0.972331	0.664761			-0.369024	-9.15736
121	Backward Head Bend S.D. (-/+ = V/D Inside) (Degrees)								NaN	-0.536821	2.03822	0.372126	30	0.000107	0.000808	NaN	NaN	NaN	NaN			0.371396	0.220165	1.3601	0.272021	25	0.677265	0.467524	0.106722	0.270229	0.233392	0.372379			0.48491	0.451531	2.7324	0.490754	31	3e-06	4.7e-05	0.114227	0.281989	0.639175	0.567139			-0.009559	-0.556305
122	Absolute Backward Head Bend S.D. (-/+ = V/D Inside) (Degrees)								NaN	5.13705	0.879847	0.160637	30	0.008798	0.02358	NaN	NaN	NaN	NaN			-0.090787	5.05717	0.967018	0.193404	25	0.010084	0.02622	0.752044	0.656477	0.793323	0.614896			-0.274351	4.89566	1.69067	0.303654	31	8e-06	0.0001	0.485843	0.551367	0.019065	0.079893			-0.410252	4.77609
123	Positive Backward Head Bend S.D. (-/+ = V/D Inside) (Degrees)								NaN	4.87061	1.21359	0.225358	29	0.027607	0.056564	NaN	NaN	NaN	NaN			0.179051	5.0879	1.18088	0.236177	25	0.016837	0.038802	0.508628	0.563389	0.808109	0.616397			0.046244	4.92673	2.01635	0.362147	31	6e-06	8.6e-05	0.895853	0.685676	0.280203	0.403563			-0.215334	4.60928
124	Negative Backward Head Bend S.D. (-/+ = V/D Inside) (Degrees)								NaN	-5.18849	1.03289	0.188579	30	0.01241	0.030756	NaN	NaN	NaN	NaN			0.192158	-4.99001	1.5068	0.301359	25	0.002914	0.010474	0.579652	0.589918	0.322746	0.426431			0.586205	-4.583	1.03393	0.191997	29	0.732314	0.485036	0.028339	0.118379	0.053218	0.154252			0.454529	-4.71901
125	Neck Bend S.D. (-/+ = V/D Inside) (Degrees)								NaN	-0.003007	0.869527	0.134171	42	0.085884	0.129011	NaN	NaN	NaN	NaN			0.068054	0.056168	0.684744	0.10096	46	0.629107	0.446277	0.725479	0.649782	0.444637	0.487483			-0.014388	-0.015518	1.10966	0.161861	47	0.002283	0.008587	0.952686	0.697755	0.654217	0.568166			-0.102651	-0.092265
126	Absolute Neck Bend S.D. (-/+ = V/D Inside) (Degrees)								NaN	14.0883	1.44201	0.222507	42	0.395641	0.33674	NaN	NaN	NaN	NaN			-0.102929	13.9399	1.45941	0.215178	46	0.080071	0.121566	0.632799	0.604093	0.56151	0.536552			-0.455211	13.4319	1.11615	0.162807	47	0.964764	0.549968	0.019746	0.091532	0.022569	0.087222			-0.27443	13.6926
127	Positive Neck Bend S.D. (-/+ = V/D Inside) (Degrees)								NaN	14.1005	1.56385	0.241307	42	0.099817	0.141283	NaN	NaN	NaN	NaN			-0.099951	13.9442	1.49713	0.22074	46	0.476039	0.372806	0.633921	0.603994	0.533699	0.525497			-0.444396	13.4055	1.15533	0.168522	47	0.62119	0.442407	0.020819	0.095017	0.015158	0.066527			-0.247645	13.7132
128	Negative Neck Bend S.D. (-/+ = V/D Inside) (Degrees)								NaN	-14.0931	1.59526	0.246155	42	0.44181	0.361541	NaN	NaN	NaN	NaN			0.092279	-13.9459	1.55795	0.229708	46	0.374903	0.325145	0.663054	0.618209	0.590004	0.545062			0.410966	-13.4375	1.32671	0.19352	47	0.048505	0.085203	0.039443	0.14618	0.041942	0.132321			0.262578	-13.6742
129	Forward Neck Bend S.D. (-/+ = V/D Inside) (Degrees)								NaN	-0.00526	0.840782	0.129735	42	0.010722	0.02756	NaN	NaN	NaN	NaN			0.080473	0.0624	0.68832	0.101487	46	0.307255	0.286173	0.682347	0.627493	0.338806	0.436055			0.112532	0.089355	0.837586	0.123495	46	0.440584	0.361635	0.598709	0.592194	0.38724	0.460086			-0.03354	-0.03346
130	Absolute Forward Neck Bend S.D. (-/+ = V/D Inside) (Degrees)								NaN	14.3206	1.41872	0.218913	42	0.621839	0.442635	NaN	NaN	NaN	NaN			-0.160203	14.0933	1.43713	0.211893	46	0.000813	0.003993	0.457712	0.542334	0.522773	0.521007			-0.585151	13.4904	1.12681	0.16614	46	0.921622	0.538117	0.003406	0.024932	0.005067	0.02913			-0.293271	13.9045
131	Positive Forward Neck Bend S.D. (-/+ = V/D Inside) (Degrees)								NaN	14.3033	1.60126	0.24708	42	0.101466	0.142346	NaN	NaN	NaN	NaN			-0.11562	14.1182	1.47515	0.217499	46	0.296974	0.279493	0.575326	0.588349	0.528221	0.52195			-0.487175	13.5232	1.23417	0.181968	46	0.620904	0.44232	0.013025	0.067819	0.005617	0.03126			-0.232125	13.9316
132	Negative Forward Neck Bend S.D. (-/+ = V/D Inside) (Degrees)								NaN	-14.3541	1.54298	0.238086	42	0.982514	0.551804	NaN	NaN	NaN	NaN			0.177773	-14.0798	1.54888	0.22837	46	0.797586	0.506256	0.40804	0.525137	0.338806	0.435652			0.583736	-13.4535	1.18382	0.174545	46	0.522259	0.397347	0.003132	0.02327	0.005617	0.031135			0.306216	-13.8817
133	Paused Neck Bend S.D. (-/+ = V/D Inside) (Degrees)								NaN	-0.242128	10.5625	2.11251	25	0.171383	0.199185	NaN	NaN	NaN	NaN			0.013888	-0.095433	10.4885	2.62213	16	0.117953	0.155371	0.965519	0.700905	0.946729	0.659244			0.014785	-0.08596	11.4582	2.77901	17	0.171187	0.199043	0.96459	0.700919	0.91836	0.650229			0.188909	1.75324
134	Absolute Paused Neck Bend S.D. (-/+ = V/D Inside) (Degrees)								NaN	13.4158	3.69103	0.738205	25	0.641924	0.452393	NaN	NaN	NaN	NaN			-0.635286	11.0709	4.30952	1.07738	16	0.256162	0.253098	0.08321	0.233927	0.027461	0.100015			0.222699	14.2378	3.59045	0.870813	17	0.019572	0.0442	0.476268	0.550213	0.174426	0.321425			0.003109	13.4273
135	Positive Paused Neck Bend S.D. (-/+ = V/D Inside) (Degrees)								NaN	13.8455	3.93006	0.926324	18	0.00431	0.014331	NaN	NaN	NaN	NaN			-1.18128	9.203	2.82127	0.814431	12	0.865402	0.526616	0.000796	0.007952	0.000408	0.003998			-0.127301	13.3452	3.65427	0.976645	14	0.120641	0.156994	0.712839	0.643921	1	0.670175			-0.114515	13.3954
136	Negative Paused Neck Bend S.D. (-/+ = V/D Inside) (Degrees)								NaN	-14.658	5.55976	1.2432	20	0.877955	0.529238	NaN	NaN	NaN	NaN			0.080218	-14.212	4.63174	1.39652	11	0.233114	0.238271	0.813479	0.672021	0.950619	0.658328			-0.192702	-15.7294	5.03354	1.34527	14	0.390849	0.333503	0.563021	0.583432	0.318623	0.422588			0.071081	-14.2628
137	Backward Neck Bend S.D. (-/+ = V/D Inside) (Degrees)								NaN	-0.087762	2.79141	0.509639	30	0.001408	0.006145	NaN	NaN	NaN	NaN			0.024908	-0.018233	3.44601	0.689203	25	0.000113	0.000833	0.935702	0.694605	0.618032	0.556543			0.045138	0.038236	3.13845	0.563682	31	6.9e-05	0.00056	0.86888	0.681613	0.251429	0.387385			-0.226962	-0.721307
138	Absolute Backward Neck Bend S.D. (-/+ = V/D Inside) (Degrees)								NaN	9.80448	1.54256	0.281631	30	0.260123	0.256074	NaN	NaN	NaN	NaN			0.262601	10.2096	1.5508	0.31016	25	0.365208	0.319718	0.338147	0.487834	0.163165	0.308018			-0.345994	9.27077	1.76487	0.31698	31	0.026659	0.055166	0.213144	0.399471	0.10772	0.238645			-0.309625	9.32687
139	Positive Backward Neck Bend S.D. (-/+ = V/D Inside) (Degrees)								NaN	10.1335	2.49595	0.463486	29	0.000175	0.001138	NaN	NaN	NaN	NaN			-0.042936	10.0264	2.02977	0.414324	24	0.531488	0.400303	0.863821	0.681622	0.727512	0.588475			-0.273307	9.45137	2.15939	0.387839	31	0.008325	0.022673	0.263856	0.434491	0.151319	0.296102			-0.218616	9.58788
140	Negative Backward Neck Bend S.D. (-/+ = V/D Inside) (Degrees)								NaN	-10.2391	3.98489	0.727537	30	0	1.2e-05	NaN	NaN	NaN	NaN			-0.027633	-10.3492	1.58396	0.323324	24	0.094087	0.135737	0.890697	0.687782	0.068894	0.179162			0.227514	-9.33244	2.14479	0.385215	31	0.004975	0.015839	0.276731	0.44383	0.448824	0.487845			0.229186	-9.32578
141	Midbody Bend S.D. (-/+ = V/D Inside) (Degrees)								NaN	-0.079749	1.63679	0.252562	42	0.96695	0.5504	NaN	NaN	NaN	NaN			-0.028479	-0.126363	1.50962	0.222582	46	0.912172	0.535965	0.890205	0.687761	0.996667	0.668586			-0.275275	-0.530316	1.76653	0.257675	47	5.3e-05	0.000455	0.215106	0.399603	0.35092	0.442637			0.025204	-0.038496
142	Absolute Midbody Bend S.D. (-/+ = V/D Inside) (Degrees)								NaN	18.2189	1.9205	0.296339	42	0.380677	0.328147	NaN	NaN	NaN	NaN			0.138638	18.4851	2.0538	0.302816	46	0.016338	0.038042	0.5314	0.571074	0.607414	0.550544			-1.22928	15.858	2.39634	0.349543	47	3e-06	4.7e-05	2e-06	4.9e-05	0	2e-06			-1.33258	15.6596
143	Positive Midbody Bend S.D. (-/+ = V/D Inside) (Degrees)								NaN	18.3001	2.02418	0.312337	42	0.612883	0.439042	NaN	NaN	NaN	NaN			0.099115	18.5007	2.14545	0.31633	46	0.060009	0.099085	0.652904	0.612997	0.673117	0.570686			-1.14723	15.9779	2.97806	0.434394	47	0	2e-06	4.1e-05	0.000618	0	3e-06			-1.34871	15.5701
144	Negative Midbody Bend S.D. (-/+ = V/D Inside) (Degrees)								NaN	-18.1231	1.90618	0.294131	42	0.191701	0.212278	NaN	NaN	NaN	NaN			-0.192806	-18.4906	2.05611	0.303157	46	0.004781	0.015365	0.38667	0.518388	0.364722	0.451452			1.21785	-15.8017	2.23409	0.325875	47	7.5e-05	0.000601	1e-06	3.2e-05	0	7e-06			1.24292	-15.7539
145	Forward Midbody Bend S.D. (-/+ = V/D Inside) (Degrees)								NaN	-0.166389	1.54858	0.238951	42	0.785974	0.502673	NaN	NaN	NaN	NaN			0.009253	-0.152061	1.46695	0.21629	46	0.976332	0.552475	0.964646	0.700615	0.890367	0.644177			-0.154444	-0.405558	1.3022	0.191999	46	0.234624	0.238189	0.437537	0.534269	0.40585	0.470937			0.078519	-0.044797
146	Absolute Forward Midbody Bend S.D. (-/+ = V/D Inside) (Degrees)								NaN	18.1538	1.97256	0.304372	42	0.397322	0.337637	NaN	NaN	NaN	NaN			0.143167	18.4362	2.0666	0.304704	46	0.02706	0.055783	0.513761	0.565264	0.584252	0.54372			-1.32223	15.5456	1.6383	0.241554	46	0.495347	0.383143	0	0	0	1e-06			-1.30423	15.5811
147	Positive Forward Midbody Bend S.D. (-/+ = V/D Inside) (Degrees)								NaN	18.2136	2.06772	0.319056	42	0.656218	0.458275	NaN	NaN	NaN	NaN			0.116419	18.4543	2.15294	0.317434	46	0.06757	0.108061	0.594132	0.592023	0.584252	0.543356			-1.28239	15.5619	1.66635	0.245689	46	0.363698	0.318707	0	0	0	1e-06			-1.31356	15.4975
148	Negative Forward Midbody Bend S.D. (-/+ = V/D Inside) (Degrees)								NaN	-18.0759	1.96076	0.302551	42	0.250396	0.250151	NaN	NaN	NaN	NaN			-0.182243	-18.4332	2.06621	0.304646	46	0.008888	0.023658	0.407574	0.52591	0.454654	0.491494			1.29796	-15.5309	1.69086	0.249303	46	0.322768	0.297132	0	1e-06	0	3e-06			1.22707	-15.6699
149	Paused Midbody Bend S.D. (-/+ = V/D Inside) (Degrees)								NaN	2.15529	17.3701	3.47403	25	0.052511	0.089669	NaN	NaN	NaN	NaN			-0.320149	-3.40574	16.1675	4.04187	16	0.042694	0.077729	0.304163	0.465125	0.3035	0.416836			-0.244224	-2.08691	15.5429	3.76972	17	0.096454	0.137971	0.413252	0.525894	0.397764	0.467401			-0.294936	-2.9678
150	Absolute Paused Midbody Bend S.D. (-/+ = V/D Inside) (Degrees)								NaN	19.4002	4.26823	0.853645	25	0.727087	0.484191	NaN	NaN	NaN	NaN			-0.16828	18.682	3.55328	0.888321	16	0.61615	0.440213	0.563507	0.583526	0.778999	0.608881			-0.075715	19.077	4.76004	1.15448	17	0.049669	0.086516	0.823352	0.673033	0.473068	0.501655			-0.425051	17.586
151	Positive Paused Midbody Bend S.D. (-/+ = V/D Inside) (Degrees)								NaN	19.6357	3.99634	0.941946	18	0.295427	0.278816	NaN	NaN	NaN	NaN			0.080852	19.9589	4.0788	1.3596	9	0.866243	0.52689	0.847607	0.677139	0.938503	0.656473			0.407748	21.2652	6.45771	1.79105	13	0.156711	0.188891	0.430884	0.530968	0.733651	0.59172			-0.92219	15.9504
152	Negative Paused Midbody Bend S.D. (-/+ = V/D Inside) (Degrees)								NaN	-19.9491	4.8897	1.22242	16	0.919402	0.538336	NaN	NaN	NaN	NaN			0.327004	-18.3501	3.88356	1.0771	13	0.764416	0.4969	0.335111	0.486777	0.524863	0.52048			0.223625	-18.8556	5.51295	1.4734	14	0.049642	0.086523	0.57275	0.587747	0.417581	0.475039			0.418024	-17.9051
153	Backward Midbody Bend S.D. (-/+ = V/D Inside) (Degrees)								NaN	1.06102	5.40514	0.986839	30	0.042046	0.076862	NaN	NaN	NaN	NaN			-0.155834	0.218716	6.63896	1.32779	25	0.002608	0.009594	0.613075	0.595647	0.819497	0.619986			-0.260538	-0.347222	6.50787	1.16885	31	0.000507	0.002687	0.3611	0.503271	0.948239	0.658647			-0.059824	0.737664
154	Absolute Backward Midbody Bend S.D. (-/+ = V/D Inside) (Degrees)								NaN	17.5823	1.97548	0.360672	30	0.107371	0.147408	NaN	NaN	NaN	NaN			0.224934	18.0267	1.88273	0.376546	25	0.353979	0.314379	0.398005	0.524547	0.268228	0.399552			-0.78646	16.0287	2.14725	0.385657	31	0.015119	0.036076	0.004654	0.031568	0.001972	0.01475			-0.720107	16.1598
155	Positive Backward Midbody Bend S.D. (-/+ = V/D Inside) (Degrees)								NaN	17.8979	2.39939	0.438067	30	0.040452	0.075067	NaN	NaN	NaN	NaN			0.025573	17.9592	2.3254	0.47467	24	0.629368	0.446227	0.924696	0.693748	0.86865	0.637415			-0.850845	15.8564	2.03785	0.378419	29	0.007103	0.020397	0.000847	0.008187	0.000923	0.007786			-0.825536	15.9171
156	Negative Backward Midbody Bend S.D. (-/+ = V/D Inside) (Degrees)								NaN	-17.5238	2.04206	0.385912	28	0.979499	0.552412	NaN	NaN	NaN	NaN			-0.420566	-18.3826	2.40977	0.491893	24	0.065106	0.105626	0.176299	0.364104	0.177294	0.324134			0.681336	-16.1325	2.42514	0.435568	31	0.237888	0.240597	0.02015	0.092823	0.010536	0.049689			0.374198	-16.7597
157	Hips Bend S.D. (-/+ = V/D Inside) (Degrees)								NaN	0.086488	0.902914	0.139323	42	0.000122	0.000881	NaN	NaN	NaN	NaN			-0.071337	0.022077	0.649933	0.095827	46	0.123246	0.159308	0.704359	0.63821	0.271967	0.400405			-0.328773	-0.210365	1.42814	0.208316	47	0	0	0.239776	0.420099	0.142372	0.285008			-0.165472	-0.062919
158	Absolute Hips Bend S.D. (-/+ = V/D Inside) (Degrees)								NaN	10.381	0.983733	0.151793	42	0.979947	0.552203	NaN	NaN	NaN	NaN			0.184334	10.5624	1.12543	0.165935	46	0.891995	0.531053	0.422281	0.529636	0.522773	0.520634			-0.990502	9.40666	1.78634	0.260564	47	0	5e-06	0.001849	0.015192	2e-06	5.2e-05			-0.946043	9.45039
159	Positive Hips Bend S.D. (-/+ = V/D Inside) (Degrees)								NaN	10.4032	1.03235	0.159296	42	0.996987	0.555306	NaN	NaN	NaN	NaN			0.156619	10.5649	1.24281	0.183243	46	0.440965	0.361618	0.507262	0.562719	0.679225	0.572724			-1.09893	9.26871	1.2932	0.188633	47	0.000247	0.001529	1.5e-05	0.000269	1e-06	3.1e-05			-1.03984	9.32971
160	Negative Hips Bend S.D. (-/+ = V/D Inside) (Degrees)								NaN	-10.3373	1.01355	0.156394	42	0.800809	0.507586	NaN	NaN	NaN	NaN			-0.215631	-10.5559	1.07367	0.158304	46	0.8719	0.527712	0.328792	0.482337	0.364722	0.451051			0.839134	-9.48681	2.14565	0.312975	47	0	1e-06	0.017739	0.085166	1.2e-05	0.000224			0.774273	-9.55255
161	Forward Hips Bend S.D. (-/+ = V/D Inside) (Degrees)								NaN	0.077383	0.880972	0.135937	42	3.4e-05	0.000332	NaN	NaN	NaN	NaN			-0.040267	0.041909	0.678261	0.100004	46	0.360828	0.316809	0.834064	0.675812	0.275629	0.402391			-0.129682	-0.036863	0.568426	0.08381	46	0.203221	0.21892	0.476778	0.549515	0.140354	0.283827			-0.109162	-0.018786
162	Absolute Forward Hips Bend S.D. (-/+ = V/D Inside) (Degrees)								NaN	10.3498	1.01109	0.156015	42	0.055131	0.09314	NaN	NaN	NaN	NaN			0.199803	10.5519	1.13599	0.167492	46	0.584978	0.426646	0.379929	0.513541	0.555892	0.533382			-1.17955	9.15722	1.11703	0.164697	46	0.022317	0.048963	1e-06	3.6e-05	1e-06	2.5e-05			-0.948215	9.39111
163	Positive Forward Hips Bend S.D. (-/+ = V/D Inside) (Degrees)								NaN	10.3701	1.07101	0.165261	42	0.557459	0.41317	NaN	NaN	NaN	NaN			0.17309	10.5555	1.24379	0.183387	46	0.267366	0.261012	0.454743	0.54055	0.601585	0.552459			-1.18106	9.1052	1.09133	0.160907	46	0.009766	0.025492	0	1.8e-05	0	1.7e-05			-1.015	9.28305
164	Negative Forward Hips Bend S.D. (-/+ = V/D Inside) (Degrees)								NaN	-10.3085	1.02949	0.158854	42	0.834091	0.518563	NaN	NaN	NaN	NaN			-0.226253	-10.5414	1.08816	0.160441	46	0.935641	0.541147	0.30513	0.466122	0.298309	0.414617			1.07721	-9.19954	1.19737	0.176543	46	0.030433	0.060514	1.1e-05	0.000221	5e-06	0.000107			0.806746	-9.47798
165	Paused Hips Bend S.D. (-/+ = V/D Inside) (Degrees)								NaN	-3.21333	9.40613	1.88123	25	0.441585	0.361796	NaN	NaN	NaN	NaN			0.470342	1.21076	9.05212	2.26303	16	0.21993	0.230296	0.142252	0.319199	0.137995	0.281098			0.382581	0.385272	11.365	2.75641	17	0.921811	0.537995	0.289469	0.45344	0.35627	0.445749			0.483459	1.33414
166	Absolute Paused Hips Bend S.D. (-/+ = V/D Inside) (Degrees)								NaN	10.6318	3.80736	0.761472	25	0.291497	0.276267	NaN	NaN	NaN	NaN			0.005437	10.6524	2.09478	0.523696	16	0.880239	0.529431	0.982246	0.704745	0.946729	0.658914			0.272837	11.6705	5.19561	1.26012	17	0.475902	0.372808	0.486432	0.551612	0.959126	0.66093			-0.661076	8.11479
167	Positive Paused Hips Bend S.D. (-/+ = V/D Inside) (Degrees)								NaN	9.6894	2.69584	0.720493	14	0.217405	0.229254	NaN	NaN	NaN	NaN			0.173237	10.1564	2.30633	0.665779	12	0.01555	0.036714	0.638335	0.605469	0.699676	0.577714			0.529392	11.1166	5.62941	1.62507	12	0.319317	0.295366	0.4344	0.532197	0.738135	0.593616			-0.725447	7.73371
168	Negative Paused Hips Bend S.D. (-/+ = V/D Inside) (Degrees)								NaN	-10.9634	4.8608	1.06071	21	0.22993	0.236994	NaN	NaN	NaN	NaN			-0.028424	-11.1016	3.17326	0.956773	11	0.891148	0.530666	0.92363	0.693652	1	0.669853			-0.318728	-12.5127	4.70209	1.35738	12	0.158316	0.190655	0.377523	0.512162	0.512519	0.518211			0.645753	-7.82457
169	Backward Hips Bend S.D. (-/+ = V/D Inside) (Degrees)								NaN	0.829481	2.10526	0.384367	30	0.049734	0.086572	NaN	NaN	NaN	NaN			-0.759231	-0.7689	3.0947	0.61894	25	0.000264	0.00159	0.033967	0.133943	0.02104	0.082924			-0.352922	0.086487	2.7675	0.497058	31	0.471322	0.37203	0.242019	0.420049	0.398706	0.467717			-0.198182	0.412255
170	Absolute Backward Hips Bend S.D. (-/+ = V/D Inside) (Degrees)								NaN	10.9638	1.63838	0.299127	30	0.931372	0.540882	NaN	NaN	NaN	NaN			-0.134021	10.7442	1.31236	0.262471	25	0.235911	0.239046	0.58343	0.590511	0.806383	0.616094			-0.508634	10.1304	1.48167	0.266115	31	0.379955	0.328154	0.041821	0.150467	0.050612	0.15046			-0.497754	10.1483
171	Positive Backward Hips Bend S.D. (-/+ = V/D Inside) (Degrees)								NaN	11.2099	1.88484	0.344123	30	0.686332	0.470053	NaN	NaN	NaN	NaN			-0.223029	10.7895	1.47113	0.300293	24	0.446706	0.362686	0.361609	0.503505	0.525178	0.519682			-0.587587	10.1024	1.80519	0.324222	31	0.008267	0.022539	0.022572	0.101145	0.016307	0.069594			-0.462009	10.3391
172	Negative Backward Hips Bend S.D. (-/+ = V/D Inside) (Degrees)								NaN	-10.7085	1.76473	0.322194	30	0.092142	0.134223	NaN	NaN	NaN	NaN			-0.201173	-11.0635	1.69873	0.339746	25	0.07307	0.113231	0.451755	0.539164	0.268228	0.399125			0.159241	-10.4274	2.02415	0.363548	31	0.008539	0.023164	0.565156	0.584416	0.269763	0.39885			0.330754	-10.1248
173	Tail Bend S.D. (-/+ = V/D Inside) (Degrees)								NaN	0.013997	0.660402	0.101902	42	0.221928	0.232027	NaN	NaN	NaN	NaN			-0.158825	-0.090891	0.677187	0.099846	46	0.0581	0.096465	0.464223	0.544811	0.539205	0.528673			-0.165947	-0.095595	0.610248	0.089014	47	0.007303	0.02062	0.420254	0.529339	0.983607	0.666574			-0.039309	-0.011962
174	Absolute Tail Bend S.D. (-/+ = V/D Inside) (Degrees)								NaN	6.66838	0.692334	0.10683	42	0.036416	0.069247	NaN	NaN	NaN	NaN			-0.097097	6.60116	0.815188	0.120193	46	0.358813	0.315863	0.676967	0.624877	0.811813	0.617193			-0.706043	6.17956	0.941834	0.137381	47	5e-06	7.4e-05	0.006183	0.037936	0.000194	0.002264			-0.764234	6.13927
175	Positive Tail Bend S.D. (-/+ = V/D Inside) (Degrees)								NaN	6.58284	0.77858	0.120137	42	0.049872	0.086533	NaN	NaN	NaN	NaN			-0.116663	6.49201	0.909524	0.134102	46	0.985583	0.552837	0.615212	0.596547	0.544739	0.530362			-0.556687	6.14942	0.877218	0.127955	47	0.000394	0.00222	0.015486	0.077889	0.003669	0.022997			-0.586145	6.12648
176	Negative Tail Bend S.D. (-/+ = V/D Inside) (Degrees)								NaN	-6.75073	0.819694	0.126482	42	0.023454	0.050754	NaN	NaN	NaN	NaN			0.045728	-6.71325	0.978745	0.144308	46	0.84807	0.523153	0.845595	0.676628	0.883768	0.641404			0.676589	-6.19614	1.12888	0.164664	47	9e-06	0.000109	0.009086	0.05148	0.00072	0.006298			0.740613	-6.14366
177	Forward Tail Bend S.D. (-/+ = V/D Inside) (Degrees)								NaN	-0.018159	0.717699	0.110743	42	0.346782	0.310854	NaN	NaN	NaN	NaN			-0.08779	-0.081166	0.729585	0.107571	46	0.016451	0.038108	0.684217	0.627651	0.660964	0.566249			-0.033135	-0.04194	0.557135	0.082145	46	0.562536	0.415561	0.863519	0.681748	0.80534	0.617672			0.070644	0.032542
178	Absolute Forward Tail Bend S.D. (-/+ = V/D Inside) (Degrees)								NaN	6.58503	0.697449	0.107619	42	0.088798	0.131845	NaN	NaN	NaN	NaN			-0.031693	6.56292	0.822479	0.121268	46	0.528669	0.39963	0.891877	0.6869	0.956696	0.660563			-0.789171	6.03462	0.66193	0.097596	46	0.087094	0.129387	0.000284	0.003494	0.000157	0.00188			-0.780882	6.0404
179	Positive Forward Tail Bend S.D. (-/+ = V/D Inside) (Degrees)								NaN	6.47302	0.779708	0.120312	42	0.339702	0.307885	NaN	NaN	NaN	NaN			-0.01529	6.4611	0.940198	0.138625	46	0.227964	0.236322	0.948367	0.697702	0.831307	0.624168			-0.581207	6.01985	0.711358	0.104884	46	0.066132	0.106522	0.005682	0.036371	0.00481	0.028121			-0.550928	6.04346
180	Negative Forward Tail Bend S.D. (-/+ = V/D Inside) (Degrees)								NaN	-6.6849	0.846002	0.130541	42	0.016381	0.03811	NaN	NaN	NaN	NaN			0.027608	-6.66154	0.989583	0.145906	46	0.768244	0.497947	0.905319	0.687583	0.910206	0.64908			0.766364	-6.03655	0.823117	0.121362	46	0.071	0.111045	0.000472	0.005326	0.000355	0.003688			0.787038	-6.01906
181	Paused Tail Bend S.D. (-/+ = V/D Inside) (Degrees)								NaN	-0.154914	6.39119	1.27824	25	0.107486	0.147267	NaN	NaN	NaN	NaN			0.398914	2.39462	4.68225	1.17056	16	0.587576	0.428078	0.149495	0.329454	0.063245	0.170197			0.262893	1.52529	6.30485	1.52915	17	0.910932	0.53547	0.40496	0.526211	0.305365	0.416112			0.236984	1.35969
182	Absolute Paused Tail Bend S.D. (-/+ = V/D Inside) (Degrees)								NaN	6.80207	3.24705	0.649409	25	0.001189	0.005406	NaN	NaN	NaN	NaN			-0.250574	5.98844	2.79298	0.698246	16	0.163238	0.195274	0.399234	0.524765	0.639994	0.565701			0.100383	7.12802	2.81115	0.681804	17	0.442877	0.361756	0.731147	0.650524	0.397764	0.467007			-0.210804	6.11758
183	Positive Paused Tail Bend S.D. (-/+ = V/D Inside) (Degrees)								NaN	6.70378	3.86224	0.936731	17	0.008545	0.023155	NaN	NaN	NaN	NaN			-0.112866	6.26786	2.92238	0.810521	13	0.395812	0.33646	0.72754	0.648876	0.933292	0.654473			0.13344	7.21916	3.13642	0.809821	15	0.040952	0.075168	0.680234	0.626329	0.307921	0.417143			-0.165187	6.06579
184	Negative Paused Tail Bend S.D. (-/+ = V/D Inside) (Degrees)								NaN	-6.86363	2.66717	0.611891	19	0.223521	0.23315	NaN	NaN	NaN	NaN			0.020569	-6.80877	3.48167	1.16056	9	0.975391	0.552638	0.9673	0.700479	1	0.66953			0.10806	-6.57542	2.95727	0.935169	10	0.678562	0.467821	0.799618	0.668034	0.872416	0.63883			-0.312876	-7.69812
185	Backward Tail Bend S.D. (-/+ = V/D Inside) (Degrees)								NaN	0.717071	3.20718	0.585549	30	0.000525	0.002749	NaN	NaN	NaN	NaN			-0.296028	-0.232344	2.37212	0.474423	25	0.013999	0.033732	0.21333	0.399314	0.086224	0.20612			-0.315116	-0.293563	2.20354	0.395767	31	0.002235	0.008522	0.158798	0.340318	0.047299	0.143998			-0.367238	-0.460729
186	Absolute Backward Tail Bend S.D. (-/+ = V/D Inside) (Degrees)								NaN	7.68882	1.59802	0.291757	30	0.002529	0.009393	NaN	NaN	NaN	NaN			-0.279037	7.24291	1.3261	0.26522	25	0.013022	0.031603	0.263185	0.433868	0.283116	0.405659			-0.281075	7.23965	2.00813	0.36067	31	0.063996	0.104453	0.337028	0.487646	0.295606	0.413338			-0.23207	7.31797
187	Positive Backward Tail Bend S.D. (-/+ = V/D Inside) (Degrees)								NaN	7.87732	1.70875	0.317306	29	0.006146	0.018516	NaN	NaN	NaN	NaN			-0.42384	7.15309	1.77618	0.355237	25	0.245248	0.246011	0.134663	0.310171	0.331316	0.431605			-0.207669	7.52247	2.43717	0.444965	30	0.462617	0.369485	0.518997	0.566808	0.400074	0.46696			-0.247239	7.45485
188	Negative Backward Tail Bend S.D. (-/+ = V/D Inside) (Degrees)								NaN	-7.49794	1.27811	0.24154	28	0.831629	0.51763	NaN	NaN	NaN	NaN			0.098333	-7.37226	1.41371	0.288573	24	0.000735	0.003635	0.739889	0.651637	0.776018	0.608603			0.08541	-7.38878	2.02482	0.376	29	0.001378	0.006032	0.808075	0.671307	0.295774	0.413159			0.061108	-7.41984
189	Max Amplitude (Microns)								NaN	175.708	29.5384	4.55787	42	0.723729	0.483028	NaN	NaN	NaN	NaN			-0.143044	171.483	34.4346	5.0771	46	9e-06	0.000112	0.537371	0.574569	0.217871	0.360858			-1.1298	142.336	17.7851	2.59422	47	0.26088	0.256257	0	1e-06	0	4e-06			-0.769993	152.964
190	Forward Max Amplitude (Microns)								NaN	173.868	29.299	4.52093	42	0.927387	0.539381	NaN	NaN	NaN	NaN			-0.132398	169.989	34.4186	5.07475	46	5e-06	6.6e-05	0.56966	0.586203	0.271967	0.399982			-1.10233	141.571	17.9177	2.64182	46	0.217914	0.228895	0	3e-06	0	7e-06			-0.719398	152.79
191	Paused Max Amplitude (Microns)								NaN	168.216	60.3226	12.0645	25	0.000509	0.002691	NaN	NaN	NaN	NaN			-0.050186	165.189	64.5843	16.1461	16	0.017339	0.039858	0.881596	0.683969	0.512603	0.516794			-0.670263	127.784	31.2019	7.56758	17	0.7713	0.499448	0.007241	0.043352	0.00522	0.029645			-0.491881	138.545
192	Backward Max Amplitude (Microns)								NaN	213.269	41.1899	7.52021	30	0.150687	0.184099	NaN	NaN	NaN	NaN			-0.243134	203.254	39.4243	7.88485	25	0.814163	0.511124	0.362288	0.50303	0.571222	0.540634			-1.18181	164.59	36.3161	6.52257	31	0.435501	0.358884	8e-06	0.000179	1.7e-05	0.000285			-0.965462	173.502
193	Amplitude Ratio (No Units)								NaN	0.74307	0.01821	0.00281	42	0.861465	0.526478	NaN	NaN	NaN	NaN			0.646015	0.754834	0.018496	0.002727	46	0.464954	0.370036	0.003491	0.025428	0.002023	0.014894			0.163952	0.746056	0.022349	0.00326	47	0.004405	0.014574	0.489722	0.551958	0.133644	0.277103			-0.354905	0.736607
194	Forward Amplitude Ratio (No Units)								NaN	0.743285	0.019058	0.002941	42	0.542622	0.406192	NaN	NaN	NaN	NaN			0.638846	0.75546	0.019357	0.002854	46	0.073033	0.113239	0.003853	0.027262	0.002023	0.014816			0.265014	0.748336	0.019713	0.002907	46	0.062388	0.102261	0.225237	0.407171	0.100683	0.2274			-0.348525	0.736643
195	Paused Amplitude Ratio (No Units)								NaN	0.71498	0.118288	0.023658	25	0.876709	0.529197	NaN	NaN	NaN	NaN			-0.041731	0.710043	0.12098	0.030245	16	0.538659	0.404123	0.898526	0.685947	0.904271	0.647503			0.061223	0.722222	0.121977	0.029584	17	0.463321	0.369828	0.849527	0.677575	0.797759	0.616274			0.067931	0.723015
196	Backward Amplitude Ratio (No Units)								NaN	0.708678	0.053302	0.009732	30	0.00065	0.003301	NaN	NaN	NaN	NaN			0.189454	0.718776	0.040105	0.008021	25	0.006887	0.020033	0.42689	0.529133	0.207929	0.350653			-0.363816	0.689286	0.049222	0.008841	31	0.97521	0.552652	0.14561	0.323787	0.04122	0.130634			0.047325	0.711201
197	Primary Wavelength (Microns)								NaN	558.555	34.5931	5.33782	42	0.023804	0.051224	NaN	NaN	NaN	NaN			-0.111526	554.697	34.9826	5.1579	46	0.166672	0.197976	0.604573	0.594021	0.298309	0.414204			-0.215932	551.086	26.6095	3.88139	47	0.19362	0.213525	0.26124	0.432592	0.119371	0.257089			0.165505	564.281
198	Forward Primary Wavelength (Microns)								NaN	558.054	35.711	5.51033	42	0.031676	0.062251	NaN	NaN	NaN	NaN			-0.127338	553.507	34.6925	5.11514	46	0.127655	0.163207	0.546912	0.578496	0.26118	0.395403			-0.22802	549.911	26.8088	3.95274	46	0.110174	0.149883	0.233587	0.414164	0.105988	0.237456			0.120871	562.371
199	Paused Primary Wavelength (Microns)								NaN	585.285	96.4557	20.1124	23	0.451211	0.363824	NaN	NaN	NaN	NaN			0.157947	600.52	103.803	25.9507	16	0.146857	0.181143	0.645889	0.607955	0.577689	0.543795			-0.376809	548.939	110.196	26.7264	17	0.32808	0.300585	0.285372	0.450362	0.311392	0.418584			0.904226	672.502
200	Backward Primary Wavelength (Microns)								NaN	572.716	46.2806	8.44963	30	0.713906	0.478486	NaN	NaN	NaN	NaN			0.411198	591.746	41.3941	8.27882	25	0.944475	0.543342	0.113647	0.281026	0.153202	0.296864			0.066641	575.8	58.0597	10.4278	31	0.015926	0.037342	0.819076	0.672512	0.588518	0.544051			0.343452	588.611
201	Secondary Wavelength (Microns)								NaN	411.849	27.3124	4.31846	40	0.526419	0.399835	NaN	NaN	NaN	NaN			0.268137	419.172	25.075	3.8239	43	0.499627	0.385347	0.207939	0.400373	0.354954	0.444902			-0.110455	408.832	21.4376	3.1608	46	0.540185	0.404817	0.57466	0.588482	0.480416	0.503688			0.167066	416.412
202	Forward Secondary Wavelength (Microns)								NaN	413.145	26.7857	4.23519	40	0.637929	0.451229	NaN	NaN	NaN	NaN			0.238424	419.532	23.8455	3.6364	43	0.200051	0.217066	0.256084	0.427886	0.419927	0.477319			-0.084353	410.886	19.0009	2.83249	45	0.440816	0.361716	0.658815	0.61542	0.489469	0.508961			0.106802	416.006
203	Paused Secondary Wavelength (Microns)								NaN	386.711	55.1826	19.51	8	0.853524	0.525076	NaN	NaN	NaN	NaN			0.585805	419.037	35.8773	14.6469	6	0.885852	0.529735	0.210143	0.398903	0.228438	0.368276			-0.244911	373.196	42.6137	15.0662	8	0.50081	0.386149	0.592691	0.591783	0.798446	0.61612			0.184868	396.913
204	Backward Secondary Wavelength (Microns)								NaN	388.227	28.7344	7.96948	13	0.40169	0.339743	NaN	NaN	NaN	NaN			1.01107	417.279	42.4569	12.2562	12	0.80947	0.509958	0.061402	0.196957	0.060579	0.164938			0.674614	407.611	35.6349	9.2009	15	0.763689	0.496667	0.123412	0.296256	0.140457	0.283211			0.760562	410.081
205	Track Length (Microns)								NaN	866.729	73.6096	11.3582	42	0.448588	0.362794	NaN	NaN	NaN	NaN			0.100685	874.14	89.6343	13.2158	46	1e-06	1.5e-05	0.671689	0.621946	0.369159	0.453715			0.202548	881.638	39.5476	5.76861	47	0.864682	0.526534	0.246386	0.423158	0.461998	0.495582			0.417193	897.438
206	Forward Track Length (Microns)								NaN	869.864	72.5676	11.1974	42	0.257806	0.254629	NaN	NaN	NaN	NaN			0.09016	876.407	90.4448	13.3354	46	1e-06	1.6e-05	0.708055	0.640382	0.38724	0.459693			0.20336	884.621	37.0092	5.45671	46	0.55365	0.412159	0.240816	0.420428	0.490697	0.509857			0.37345	896.964
207	Paused Track Length (Microns)								NaN	878.349	125.631	25.1263	25	0.000407	0.002284	NaN	NaN	NaN	NaN			0.27423	912.801	67.7607	16.9402	16	0.186748	0.209721	0.26267	0.433986	0.446242	0.486941			-0.012094	876.83	50.0549	12.1401	17	0.642232	0.452138	0.956899	0.69911	0.228447	0.367864			0.308862	917.152
208	Backward Track Length (Microns)								NaN	815.928	83.1524	15.1815	30	0.279436	0.268997	NaN	NaN	NaN	NaN			0.603695	866.127	72.6476	14.5295	25	0.741361	0.488986	0.020504	0.094162	0.027394	0.100035			0.469891	855.001	52.1086	9.35899	31	0.486037	0.377892	0.033303	0.132027	0.054116	0.155883			0.721482	875.921
209	Eccentricity (No Units)								NaN	0.964074	0.016899	0.002608	42	9.5e-05	0.000733	NaN	NaN	NaN	NaN			0.04157	0.964776	0.026781	0.003949	46	0	0	0.882369	0.684209	0.159237	0.302656			0.76922	0.977073	0.006663	0.000972	47	0.008387	0.022796	2.1e-05	0.000371	2e-06	5.8e-05			0.63314	0.974773
210	Forward Eccentricity (No Units)								NaN	0.964967	0.016622	0.002565	42	3.7e-05	0.000348	NaN	NaN	NaN	NaN			0.021103	0.965318	0.027053	0.003989	46	0	0	0.941232	0.696961	0.185469	0.332955			0.743749	0.97733	0.006716	0.00099	46	0.00341	0.011896	3.8e-05	0.000584	3e-06	7.7e-05			0.574934	0.974524
211	Paused Eccentricity (No Units)								NaN	0.964134	0.043444	0.008689	25	1e-06	2.5e-05	NaN	NaN	NaN	NaN			0.157953	0.970996	0.030383	0.007596	16	3.6e-05	0.000343	0.555584	0.580608	0.414988	0.475982			0.412237	0.982043	0.006816	0.001653	17	0.015474	0.036599	0.05338	0.178992	0.054623	0.156048			0.398849	0.981462
212	Backward Eccentricity (No Units)								NaN	0.949355	0.03108	0.005674	30	0.000252	0.001552	NaN	NaN	NaN	NaN			0.325279	0.959464	0.015842	0.003168	25	0.492725	0.381771	0.126875	0.300182	0.240089	0.378292			0.733854	0.972163	0.012153	0.002183	31	0.030115	0.060015	0.000595	0.006281	0.000144	0.001741			0.689826	0.970794
213	Bend Count (Counts)								NaN	3.37343	0.173832	0.026823	42	0.839541	0.520512	NaN	NaN	NaN	NaN			-0.035934	3.36718	0.189915	0.028001	46	0.0043	0.014315	0.872397	0.68184	0.590004	0.5447			0.59999	3.47772	0.180269	0.026295	47	0.608895	0.43793	0.006732	0.040797	0.006938	0.036564			0.447615	3.45124
214	Forward Bend Count (Counts)								NaN	3.38264	0.167844	0.025899	42	0.608903	0.437819	NaN	NaN	NaN	NaN			-0.041319	3.3757	0.188095	0.027733	46	0.002623	0.009636	0.855412	0.679702	0.544739	0.529991			0.511997	3.46857	0.165611	0.024418	46	0.718262	0.480092	0.017911	0.085715	0.012644	0.058055			0.395279	3.44898
215	Paused Bend Count (Counts)								NaN	3.73987	0.45139	0.090278	25	0.125506	0.161686	NaN	NaN	NaN	NaN			-0.213473	3.64351	0.473437	0.118359	16	0.515218	0.394551	0.522194	0.567783	0.390473	0.461563			0.112415	3.79061	0.338296	0.082049	17	0.006294	0.018774	0.679692	0.627001	0.708842	0.581144			0.220046	3.83919
216	Backward Bend Count (Counts)								NaN	3.12733	0.302123	0.05516	30	0.113979	0.152067	NaN	NaN	NaN	NaN			0.185126	3.18326	0.247289	0.049458	25	0.740456	0.488748	0.453622	0.540521	0.343848	0.438488			0.427622	3.25652	0.277446	0.049831	31	0.076881	0.118052	0.087501	0.2414	0.055943	0.158197			0.425706	3.25595
217	Coils Frequency (Hz)								NaN	0.006688	0.009198	0.001419	42	5e-06	7.5e-05	NaN	NaN	NaN	NaN			-0.059318	0.006142	0.009791	0.001444	46	0	1.1e-05	0.788191	0.667922	0.619796	0.55669			-0.3448	0.003516	0.006466	0.000943	47	0	2e-06	0.066787	0.20575	0.079499	0.194728			-0.349092	0.003477
218	Coils Time Ratio (No Units)								NaN	0.008418	0.011747	0.001813	42	7e-06	9.1e-05	NaN	NaN	NaN	NaN			0.008036	0.008513	0.017163	0.002531	46	0	0	0.975882	0.702565	0.562863	0.535637			0.004114	0.008467	0.035274	0.005145	47	0	0	0.992963	0.704909	0.068282	0.177903			-0.453165	0.003095
219	Coil Time (Seconds)								NaN	1.27639	0.46222	0.103355	20	0.023379	0.050919	NaN	NaN	NaN	NaN			0.076326	1.31167	0.391891	0.089906	19	0.551967	0.411247	0.798208	0.669504	0.866116	0.636227			2.76378	2.55386	6.32016	1.63186	15	2e-06	3.3e-05	0.447554	0.538497	0.06193	0.16763			-0.709186	0.948587
220	Inter Coil Time (Seconds)								NaN	17.0769	10.5689	2.9313	13	0.448251	0.362957	NaN	NaN	NaN	NaN			2.05943	38.8429	23.7455	6.58581	13	0.114464	0.152187	0.007897	0.045795	0.004795	0.028508			0.624495	23.6772	12.1147	4.94581	6	0.180202	0.205017	0.281601	0.445361	0.281807	0.405454			2.65725	45.1612
221	Inter Coil Distance (Microns)								NaN	4077.94	2602.56	721.822	13	0.852649	0.525137	NaN	NaN	NaN	NaN			1.8371	8859.12	4797.93	1330.71	13	0.478499	0.374406	0.005303	0.034701	0.007661	0.03977			0.475718	5316.03	2896.82	1182.62	6	0.77013	0.49905	0.395046	0.524858	0.322866	0.425377			2.1264	9612.05
222	Tail-To-Head Orientation (Degrees)								NaN	-12.0276	42.7426	6.59532	42	0.260936	0.256126	NaN	NaN	NaN	NaN			0.219344	-2.65223	45.4315	6.6985	46	0.350117	0.312493	0.321404	0.477659	0.415353	0.474055			0.348996	2.8894	43.24	6.3072	47	0.631664	0.44715	0.105783	0.268771	0.14015	0.28424			0.061714	-9.38977
223	Absolute Tail-To-Head Orientation (Degrees)								NaN	90.2065	21.4071	3.30319	42	0.099894	0.141021	NaN	NaN	NaN	NaN			-0.128823	87.4488	18.564	2.73712	46	0.102761	0.143639	0.522125	0.568126	0.314102	0.420602			-0.135048	87.3155	21.6147	3.15283	47	0.782155	0.50142	0.528341	0.569858	0.39498	0.465308			-0.041346	89.3214
224	Positive Tail-To-Head Orientation (Degrees)								NaN	90.4915	29.3854	4.58922	41	0.186877	0.209779	NaN	NaN	NaN	NaN			-0.169144	85.5211	27.6198	4.16384	44	0.206642	0.221632	0.424824	0.52968	0.348944	0.441747			-0.169041	85.5242	28.6347	4.31684	44	0.681702	0.468548	0.432728	0.531029	0.344437	0.438837			-0.181508	85.1578
225	Negative Tail-To-Head Orientation (Degrees)								NaN	-89.7594	26.2808	4.05521	42	0.495755	0.383347	NaN	NaN	NaN	NaN			0.153612	-85.7224	24.0793	3.58953	45	0.972794	0.551747	0.458115	0.542378	0.422151	0.477895			0.078885	-87.6863	29.293	4.31902	46	0.007948	0.022025	0.727242	0.649394	0.779587	0.607634			-0.000313	-89.7676
226	Forward Tail-To-Head Orientation (Degrees)								NaN	-12.1729	45.6453	7.04322	42	0.342273	0.308042	NaN	NaN	NaN	NaN			0.206776	-2.73459	45.8355	6.75807	46	0.552561	0.411575	0.336308	0.48708	0.469915	0.500218			0.278059	0.51917	39.7908	5.86683	46	0.069521	0.109879	0.169941	0.357973	0.191079	0.334818			0.046477	-10.0515
227	Absolute Forward Tail-To-Head Orientation (Degrees)								NaN	89.9044	21.1932	3.27018	42	0.118558	0.155408	NaN	NaN	NaN	NaN			-0.120429	87.3521	18.4307	2.71746	46	0.085916	0.128771	0.54999	0.578853	0.343041	0.438262			-0.178569	86.1199	21.2828	3.13798	46	0.935667	0.541045	0.406043	0.52623	0.283054	0.406408			-0.016915	89.5459
228	Positive Forward Tail-To-Head Orientation (Degrees)								NaN	89.1489	29.0731	4.59686	40	0.118066	0.155444	NaN	NaN	NaN	NaN			-0.113469	85.85	27.6013	4.16105	44	0.214275	0.227376	0.596167	0.591262	0.581766	0.543222			-0.143773	84.969	29.2735	4.46417	43	0.854937	0.525465	0.516051	0.56568	0.340912	0.437552			-0.17516	84.0564
229	Negative Forward Tail-To-Head Orientation (Degrees)								NaN	-88.7916	26.4976	4.08868	42	0.693016	0.472231	NaN	NaN	NaN	NaN			0.132432	-85.2825	24.4435	3.64382	45	0.861978	0.526195	0.523457	0.56832	0.478164	0.503986			0.057928	-87.2567	29.8357	4.39904	46	0.022488	0.049138	0.798885	0.668556	0.80534	0.617332			-0.04194	-89.9029
230	Paused Tail-To-Head Orientation (Degrees)								NaN	-23.9688	84.4613	16.8923	25	0.886845	0.529976	NaN	NaN	NaN	NaN			0.684814	33.8715	69.6783	17.4196	16	0.131423	0.166134	0.022478	0.101031	0.040899	0.130212			0.174685	-9.21468	98.8582	23.9766	17	0.196131	0.215413	0.618515	0.598572	0.758464	0.599227			0.209459	-6.27756
231	Absolute Paused Tail-To-Head Orientation (Degrees)								NaN	77.5247	46.0253	9.20506	25	0.889846	0.530946	NaN	NaN	NaN	NaN			-0.236414	66.6437	42.5089	10.6272	16	0.399046	0.337613	0.444326	0.538115	0.512603	0.51642			0.44026	97.7878	40.097	9.72494	17	0.892441	0.531084	0.138611	0.316309	0.166437	0.31292			0.166198	85.174
232	Positive Paused Tail-To-Head Orientation (Degrees)								NaN	58.5912	44.3918	12.3121	13	0.52676	0.399531	NaN	NaN	NaN	NaN			0.192101	67.1189	43.0025	11.9268	13	0.105623	0.146275	0.623378	0.600136	0.608077	0.549713			0.873888	97.3846	51.0977	17.0326	9	0.62974	0.446139	0.083869	0.235333	0.124564	0.26338			0.494643	80.5492
233	Negative Paused Tail-To-Head Orientation (Degrees)								NaN	-87.7932	49.8438	12.0889	17	0.843956	0.522168	NaN	NaN	NaN	NaN			0.488826	-63.4283	49.3893	18.6674	7	0.753853	0.493963	0.295998	0.456891	0.309548	0.417719			-0.106463	-93.0997	53.0191	15.3053	12	0.658274	0.458523	0.788003	0.668145	0.807584	0.616335			-0.00095	-87.8406
234	Backward Tail-To-Head Orientation (Degrees)								NaN	5.61153	63.0103	11.5041	30	0.976587	0.552503	NaN	NaN	NaN	NaN			0.17931	16.9099	76.3955	15.2791	25	0.932843	0.541037	0.557551	0.580612	0.703708	0.579324			-0.408976	-20.1581	70.2593	12.6189	31	0.476144	0.37278	0.13663	0.312755	0.135407	0.279095			-0.216906	-8.05578
235	Absolute Backward Tail-To-Head Orientation (Degrees)								NaN	85.5164	33.1721	6.05637	30	0.372075	0.323629	NaN	NaN	NaN	NaN			0.199756	92.1427	38.3041	7.66082	25	0.956275	0.546747	0.500698	0.55837	0.493612	0.511359			0.049156	87.147	41.2792	7.41397	31	0.47936	0.374863	0.865353	0.68174	0.800686	0.61546			-0.061611	83.4726
236	Positive Backward Tail-To-Head Orientation (Degrees)								NaN	83.938	45.6218	8.94718	26	0.891023	0.531061	NaN	NaN	NaN	NaN			-0.013468	83.3236	47.0875	9.81841	23	0.487824	0.378954	0.963307	0.700676	0.896395	0.646186			-0.215624	74.1009	41.8414	8.92062	22	0.177498	0.203313	0.440232	0.536232	0.379188	0.457949			-0.029323	82.6003
237	Negative Backward Tail-To-Head Orientation (Degrees)								NaN	-97.9284	34.5575	7.20573	23	0.472469	0.372173	NaN	NaN	NaN	NaN			0.360421	-85.4731	42.5436	9.76017	19	0.12702	0.162627	0.311716	0.468916	0.667486	0.567296			-0.095543	-101.23	41.76	8.03672	27	0.978471	0.55241	0.761016	0.657324	0.495692	0.509342			0.31913	-86.9
238	Head Orientation (Degrees)								NaN	-7.67586	32.1782	4.96521	42	0.268149	0.261114	NaN	NaN	NaN	NaN			0.177727	-1.95692	32.3703	4.77274	46	0.469257	0.370725	0.408638	0.524993	0.424985	0.479931			0.343306	3.37113	36.8867	5.38048	47	0.22091	0.231141	0.134958	0.310369	0.088129	0.20888			0.062726	-5.65747
239	Absolute Head Orientation (Degrees)								NaN	90.8389	17.5544	2.7087	42	0.255492	0.253179	NaN	NaN	NaN	NaN			-0.12215	88.6946	15.9514	2.3519	46	0.117087	0.154456	0.551636	0.578937	0.360319	0.449199			-0.168617	87.8789	17.4158	2.54035	47	0.631092	0.446979	0.42761	0.528696	0.427725	0.479522			-0.041307	90.1138
240	Positive Head Orientation (Degrees)								NaN	92.5479	22.2582	3.43452	42	0.029377	0.058937	NaN	NaN	NaN	NaN			-0.137918	89.4781	21.0091	3.09763	46	0.000152	0.001041	0.508677	0.563021	0.485455	0.507062			-0.287649	86.1453	27.5281	4.01539	47	0.000984	0.004657	0.228933	0.410838	0.201254	0.34314			-0.144696	89.3272
241	Negative Head Orientation (Degrees)								NaN	-90.1667	19.372	2.98917	42	0.049063	0.086014	NaN	NaN	NaN	NaN			0.084835	-88.5232	20.5107	3.02414	46	0.012228	0.030333	0.700086	0.637071	0.283054	0.405989			0.16766	-86.9187	21.5907	3.18337	46	0.078026	0.119402	0.45904	0.543038	0.522773	0.520261			-0.036734	-90.8783
242	Forward Head Orientation (Degrees)								NaN	-8.00698	34.1666	5.27202	42	0.202198	0.218166	NaN	NaN	NaN	NaN			0.167432	-2.2864	32.4442	4.78364	46	0.427503	0.355224	0.423896	0.530312	0.475065	0.503006			0.270103	1.22152	33.923	5.00167	46	0.146739	0.18108	0.207579	0.401247	0.144905	0.287596			0.064884	-5.79012
243	Absolute Forward Head Orientation (Degrees)								NaN	90.7844	17.2242	2.65774	42	0.216914	0.229274	NaN	NaN	NaN	NaN			-0.122072	88.6818	15.913	2.34624	46	0.080809	0.122616	0.554728	0.580123	0.314102	0.420198			-0.206333	87.2305	17.5531	2.58807	46	0.830459	0.51714	0.340757	0.489213	0.298309	0.413791			-0.03833	90.1242
244	Positive Forward Head Orientation (Degrees)								NaN	90.0881	26.1069	4.02839	42	0.001738	0.007037	NaN	NaN	NaN	NaN			-0.020274	89.5588	20.8889	3.0799	46	0.000108	0.000805	0.917135	0.69088	0.754073	0.599503			-0.169507	85.6628	27.8299	4.1033	46	0.001434	0.006218	0.443652	0.53774	0.298309	0.413379			-0.019548	89.5778
245	Negative Forward Head Orientation (Degrees)								NaN	-90.2708	18.9899	2.93021	42	0.04819	0.085372	NaN	NaN	NaN	NaN			0.098777	-88.395	20.6953	3.05135	46	0.01478	0.03533	0.658595	0.615604	0.233874	0.372721			0.191522	-86.6338	22.062	3.25286	46	0.181749	0.206167	0.408432	0.525183	0.420153	0.477185			-0.013522	-90.5276
246	Paused Head Orientation (Degrees)								NaN	-10.2037	74.5545	14.9109	25	0.872182	0.527646	NaN	NaN	NaN	NaN			0.700831	42.0464	66.6655	16.6664	16	0.357407	0.315243	0.025369	0.110987	0.019359	0.079453			-0.034455	-12.7725	88.6999	21.5129	17	0.171012	0.198925	0.922467	0.693484	0.898051	0.645707			0.184476	3.54985
247	Absolute Paused Head Orientation (Degrees)								NaN	76.4057	44.1724	8.83448	25	0.107146	0.14755	NaN	NaN	NaN	NaN			-0.167597	69.0025	45.887	11.4718	16	0.313432	0.291121	0.612743	0.595716	0.602256	0.550893			0.333334	91.1299	37.7587	9.15782	17	0.650782	0.45637	0.254471	0.425672	0.218699	0.360513			0.201816	85.3204
248	Positive Paused Head Orientation (Degrees)								NaN	74.9533	52.6336	13.1584	16	0.304084	0.284595	NaN	NaN	NaN	NaN			-0.107757	69.2817	42.5732	11.3782	14	0.433541	0.357597	0.746831	0.653856	0.950279	0.658421			0.04786	77.4724	42.4184	12.7896	11	0.823206	0.514525	0.891945	0.686594	0.940995	0.657224			0.17235	84.0248
249	Negative Paused Head Orientation (Degrees)								NaN	-76.3819	50.6775	11.9448	18	0.170974	0.199225	NaN	NaN	NaN	NaN			0.22481	-64.9892	69.2354	20.8753	11	0.02288	0.049874	0.641899	0.606129	0.251737	0.387003			-0.506077	-102.029	52.0183	15.0164	12	0.742485	0.489368	0.194259	0.385062	0.196645	0.34156			-0.150271	-83.9973
250	Backward Head Orientation (Degrees)								NaN	2.1518	54.5453	9.95856	30	0.664469	0.461765	NaN	NaN	NaN	NaN			0.318148	19.5053	64.5339	12.9068	25	0.481108	0.375251	0.292517	0.454841	0.253887	0.389019			-0.206897	-9.13343	54.9915	9.87676	31	0.906481	0.533202	0.42428	0.529896	0.5398	0.528512			-0.110025	-3.84954
251	Absolute Backward Head Orientation (Degrees)								NaN	87.1865	28.1656	5.1423	30	0.273071	0.26457	NaN	NaN	NaN	NaN			0.21639	93.2813	31.7206	6.34413	25	0.593329	0.429831	0.459076	0.542646	0.422035	0.478541			0.153601	91.5128	33.5893	6.03282	31	0.305582	0.285008	0.58733	0.590016	0.712971	0.582469			-0.202072	81.4951
252	Positive Backward Head Orientation (Degrees)								NaN	87.3983	37.2318	6.91378	29	0.776359	0.500919	NaN	NaN	NaN	NaN			0.21859	95.5369	39.1173	7.98479	24	0.332303	0.303629	0.444741	0.538177	0.37643	0.456999			0.049825	89.2534	39.6377	7.7736	26	0.760194	0.495469	0.859175	0.680863	0.872761	0.638411			-0.190418	80.3087
253	Negative Backward Head Orientation (Degrees)								NaN	-80.5421	37.5755	7.1011	28	0.15523	0.188284	NaN	NaN	NaN	NaN			-0.057423	-82.6998	39.1678	8.54712	21	0.156056	0.188607	0.846969	0.677361	0.99194	0.667668			-0.337827	-93.2361	38.7726	7.07888	30	0.496009	0.383104	0.210759	0.399047	0.293563	0.412139			0.092568	-77.0638
254	Tail Orientation (Degrees)								NaN	8.97286	41.3286	6.37713	42	0.115728	0.153565	NaN	NaN	NaN	NaN			-0.03754	7.42139	39.2226	5.78305	46	0.10722	0.147351	0.857414	0.680561	0.550302	0.529845			-0.247227	-1.24467	46.7493	6.81909	47	0.021818	0.047945	0.27681	0.443475	0.144622	0.287443			-0.036886	7.4484
255	Absolute Tail Orientation (Degrees)								NaN	89.513	20.1384	3.10742	42	0.051014	0.087724	NaN	NaN	NaN	NaN			0.127075	92.0721	17.2852	2.54857	46	0.14254	0.176789	0.526065	0.569063	0.290614	0.410484			0.148987	92.5133	21.4354	3.12667	47	0.552844	0.411673	0.497917	0.556107	0.35092	0.442236			0.038018	90.2786
256	Positive Tail Orientation (Degrees)								NaN	90.0532	23.1931	3.57878	42	0.069835	0.110053	NaN	NaN	NaN	NaN			0.118358	92.7983	23.5752	3.47597	46	0.025842	0.053891	0.583596	0.589871	0.247263	0.384802			0.057608	91.3893	28.6291	4.17599	47	0.021013	0.046594	0.808627	0.670635	0.751688	0.597948			-0.04169	89.0863
257	Negative Tail Orientation (Degrees)								NaN	-87.1397	25.1371	3.87873	42	0.048189	0.085597	NaN	NaN	NaN	NaN			-0.128246	-90.3634	26.0895	3.84669	46	0.00038	0.002145	0.556657	0.580498	0.378133	0.458666			-0.414302	-97.554	29.2603	4.3142	46	0.051383	0.088079	0.07616	0.224342	0.097265	0.221478			-0.105885	-89.8013
258	Forward Tail Orientation (Degrees)								NaN	9.52271	42.457	6.55126	42	0.184269	0.208413	NaN	NaN	NaN	NaN			-0.042277	7.72774	39.5024	5.8243	46	0.10953	0.149158	0.838252	0.67661	0.607414	0.550186			-0.245003	-0.879404	47.5774	7.0149	46	0.033813	0.065497	0.28151	0.446171	0.188259	0.333233			-0.028239	8.32376
259	Absolute Forward Tail Orientation (Degrees)								NaN	89.7176	19.9279	3.07494	42	0.079955	0.121664	NaN	NaN	NaN	NaN			0.12585	92.2255	17.1441	2.52776	46	0.12289	0.158999	0.530432	0.570448	0.26118	0.394973			0.209651	93.8955	20.3893	3.00624	46	0.902889	0.532833	0.33402	0.48567	0.227376	0.367415			0.013163	89.9799
260	Positive Forward Tail Orientation (Degrees)								NaN	90.6328	23.4161	3.61319	42	0.096274	0.138005	NaN	NaN	NaN	NaN			0.102219	93.0264	23.6095	3.48103	46	0.03053	0.060664	0.63453	0.603797	0.306138	0.415942			0.120562	93.4559	27.049	3.98816	46	0.048435	0.085246	0.60122	0.592301	0.56151	0.536184			-0.077533	88.8173
261	Negative Forward Tail Orientation (Degrees)								NaN	-85.2251	28.886	4.51124	41	0.019979	0.044929	NaN	NaN	NaN	NaN			-0.188522	-90.6708	26.4591	3.90118	46	0.000792	0.003904	0.363894	0.504786	0.347425	0.440627			-0.465807	-98.6804	29.3427	4.37415	45	0.036994	0.070097	0.035164	0.136836	0.051723	0.152139			-0.144895	-89.4106
262	Paused Tail Orientation (Degrees)								NaN	0.542344	100.787	20.1574	25	0.234545	0.238468	NaN	NaN	NaN	NaN			-0.171099	-16.7022	100.749	25.1872	16	0.70491	0.476244	0.596644	0.590942	0.547615	0.531303			0.154446	16.1085	80.3282	19.4825	17	0.697419	0.473318	0.581893	0.590167	0.66311	0.566692			-0.082219	-7.74428
263	Absolute Paused Tail Orientation (Degrees)								NaN	103.384	45.6088	9.12176	25	0.198866	0.216828	NaN	NaN	NaN	NaN			0.150442	110.246	42.9871	10.7468	16	0.23999	0.242087	0.629592	0.603369	0.512603	0.516047			-0.505031	80.3505	43.7979	10.6226	17	0.465584	0.369447	0.108792	0.273132	0.118025	0.255773			-0.255561	91.7286
264	Positive Paused Tail Orientation (Degrees)								NaN	101.946	44.2742	11.4315	15	0.484963	0.377602	NaN	NaN	NaN	NaN			0.257881	113.364	50.8576	16.9525	9	0.989357	0.552769	0.584735	0.58901	0.51188	0.518319			-0.642468	73.5017	54.1214	14.4646	14	0.154109	0.187177	0.135339	0.310279	0.156069	0.299913			-0.22866	91.8227
265	Negative Paused Tail Orientation (Degrees)								NaN	-116.813	51.2153	13.2237	15	0.208058	0.222972	NaN	NaN	NaN	NaN			0.006034	-116.504	35.8066	10.7961	11	0.685642	0.469819	0.985707	0.703473	0.835542	0.62566			0.741341	-78.845	51.4105	16.2574	10	0.686631	0.46978	0.08554	0.238663	0.055656	0.158029			0.470275	-92.7277
266	Backward Tail Orientation (Degrees)								NaN	8.58732	53.741	9.81171	30	0.645772	0.454037	NaN	NaN	NaN	NaN			-0.250632	-4.88189	47.8148	9.56296	25	0.189168	0.210945	0.330058	0.483714	0.322746	0.426026			-0.136141	1.27096	56.187	10.0915	31	0.988542	0.553116	0.605141	0.59379	0.800686	0.61512			-0.174367	-0.783338
267	Absolute Backward Tail Orientation (Degrees)								NaN	93.9628	31.5077	5.7525	30	0.251604	0.2508	NaN	NaN	NaN	NaN			-0.236371	86.5153	34.5427	6.90854	25	0.024569	0.052453	0.411426	0.524926	0.472522	0.501459			-0.038758	92.7416	39.1854	7.03791	31	0.909578	0.534907	0.8936	0.686796	0.948239	0.658318			0.081837	96.5413
268	Positive Backward Tail Orientation (Degrees)								NaN	90.3282	36.9566	6.86267	29	0.867339	0.526962	NaN	NaN	NaN	NaN			0.174985	96.795	38.84	8.47559	21	0.274718	0.265689	0.556374	0.581023	0.665426	0.567625			0.044785	91.9832	42.3619	7.86642	29	0.377634	0.326882	0.874607	0.682485	0.851962	0.632509			0.223847	98.6008
269	Negative Backward Tail Orientation (Degrees)								NaN	-95.1836	40.5008	7.65394	28	0.881908	0.529255	NaN	NaN	NaN	NaN			0.208978	-86.7198	39.0487	7.97078	24	0.290804	0.275707	0.447382	0.539167	0.626667	0.55961			-0.101175	-99.2812	47.6351	8.84562	29	0.304341	0.284441	0.727467	0.649203	0.549446	0.530489			-0.026561	-96.2593
270	Eigen Projection 1 (No Units)								NaN	0.007513	0.358877	0.055376	42	0.283552	0.271698	NaN	NaN	NaN	NaN			0.00163	0.008098	0.326059	0.048075	46	0.244373	0.245316	0.993654	0.704385	0.890367	0.643842			0.317554	0.121475	0.457631	0.066752	47	0.02752	0.056643	0.192366	0.383367	0.255007	0.389877			0.117304	0.049611
271	Absolute Eigen Projection 1 (No Units)								NaN	1.85291	0.257247	0.039694	42	0.170462	0.199318	NaN	NaN	NaN	NaN			-0.385279	1.7538	0.228097	0.033631	46	2.9e-05	0.000287	0.060264	0.194999	0.025992	0.096433			-0.697231	1.67355	0.233671	0.034084	47	0.007228	0.020514	0.000947	0.008916	0.00072	0.006259			-0.2594	1.78618
272	Positive Eigen Projection 1 (No Units)								NaN	1.84798	0.293932	0.045355	42	0.869778	0.527493	NaN	NaN	NaN	NaN			-0.338451	1.7485	0.255005	0.037598	46	0.052848	0.089961	0.095109	0.25295	0.098962	0.223877			-0.470639	1.70965	0.284659	0.041522	47	0.029512	0.058944	0.027046	0.11626	0.014158	0.063132			-0.188609	1.79255
273	Negative Eigen Projection 1 (No Units)								NaN	-1.82839	0.363574	0.056101	42	0.285925	0.272905	NaN	NaN	NaN	NaN			0.262873	-1.73282	0.330209	0.048687	46	8.1e-05	0.000646	0.20179	0.394178	0.182711	0.330133			0.689048	-1.57787	0.367359	0.053585	47	0.021331	0.047106	0.001758	0.014771	0.000516	0.00485			0.21627	-1.74976
274	Forward Eigen Projection 1 (No Units)								NaN	0.012186	0.349314	0.0539	42	0.052068	0.089195	NaN	NaN	NaN	NaN			0.003298	0.013338	0.311767	0.045968	46	0.085166	0.128147	0.987064	0.703763	0.890367	0.643508			0.2239	0.090397	0.390567	0.057586	46	0.394273	0.336212	0.324187	0.477952	0.334604	0.435074			0.055243	0.031483
275	Absolute Forward Eigen Projection 1 (No Units)								NaN	1.85797	0.259565	0.040052	42	0.164414	0.196594	NaN	NaN	NaN	NaN			-0.411705	1.75111	0.251582	0.037094	46	0	1.1e-05	0.053572	0.179229	0.016316	0.069421			-0.729109	1.66872	0.234613	0.034592	46	0.005367	0.016635	0.000585	0.006271	0.000312	0.003319			-0.179803	1.8113
276	Positive Forward Eigen Projection 1 (No Units)								NaN	1.85306	0.291549	0.044987	42	0.883997	0.529565	NaN	NaN	NaN	NaN			-0.354559	1.74969	0.25625	0.037782	46	0.01419	0.034163	0.082207	0.232432	0.055208	0.157399			-0.513371	1.70338	0.283077	0.041737	46	0.028831	0.058101	0.016815	0.082882	0.005912	0.032382			-0.154693	1.80796
277	Negative Forward Eigen Projection 1 (No Units)								NaN	-1.83436	0.354121	0.054642	42	0.65153	0.456776	NaN	NaN	NaN	NaN			0.300958	-1.72778	0.346625	0.051107	46	3e-06	5.1e-05	0.157975	0.341525	0.080092	0.194809			0.685128	-1.59174	0.36341	0.053582	46	0.020175	0.045069	0.002113	0.016985	0.000569	0.005242			0.152391	-1.78039
278	Paused Eigen Projection 1 (No Units)								NaN	0.122575	1.69274	0.338547	25	0.087074	0.129643	NaN	NaN	NaN	NaN			-0.418251	-0.585413	1.58458	0.396146	16	0.591125	0.429619	0.183291	0.371794	0.094844	0.219558			-0.038196	0.057919	1.1725	0.284373	17	0.452045	0.364061	0.884469	0.684761	0.66311	0.566344			-0.25773	-0.313694
279	Absolute Paused Eigen Projection 1 (No Units)								NaN	1.51969	1.04702	0.209405	25	0.000477	0.00256	NaN	NaN	NaN	NaN			0.11297	1.63797	0.777003	0.194251	16	0.839496	0.520603	0.681118	0.626752	0.329311	0.432231			-0.230482	1.27837	0.544423	0.132042	17	0.599395	0.432714	0.335842	0.486883	0.644621	0.565836			-0.2183	1.29112
280	Positive Paused Eigen Projection 1 (No Units)								NaN	1.30253	0.941744	0.205505	21	0.015808	0.037227	NaN	NaN	NaN	NaN			-0.23224	1.08382	0.821592	0.237173	12	0.148705	0.182671	0.492095	0.553366	0.488721	0.509325			-0.097058	1.21113	0.732911	0.203273	13	0.620577	0.44232	0.754015	0.657421	1	0.668887			-0.426464	0.900911
281	Negative Paused Eigen Projection 1 (No Units)								NaN	-1.29196	1.07018	0.245516	19	0.002387	0.008938	NaN	NaN	NaN	NaN			-0.29812	-1.61101	0.920497	0.2553	13	0.989048	0.552825	0.375322	0.51105	0.167187	0.313061			0.186299	-1.09259	0.550763	0.147198	14	0.639948	0.451119	0.491829	0.553489	0.841213	0.62687			-0.02156	-1.31504
282	Backward Eigen Projection 1 (No Units)								NaN	-0.223477	0.863216	0.157601	30	0.267433	0.260982	NaN	NaN	NaN	NaN			0.212732	-0.039844	0.731629	0.146326	25	0.404478	0.341244	0.397014	0.525114	0.348182	0.441184			0.35766	0.08526	0.772368	0.138721	31	0.826814	0.515465	0.146853	0.325085	0.147104	0.289891			0.456019	0.170166
283	Absolute Backward Eigen Projection 1 (No Units)								NaN	1.63793	0.480978	0.087814	30	0.093057	0.135191	NaN	NaN	NaN	NaN			-0.344558	1.4722	0.300436	0.060087	25	0.708304	0.476508	0.125731	0.298911	0.322746	0.425622			-0.133357	1.57379	0.330226	0.05931	31	0.275094	0.265957	0.547656	0.578868	0.994245	0.66825			-0.138146	1.57149
284	Positive Backward Eigen Projection 1 (No Units)								NaN	1.40481	0.487309	0.08897	30	0.252257	0.25108	NaN	NaN	NaN	NaN			-0.061176	1.375	0.469528	0.093906	25	0.424136	0.353079	0.818646	0.672533	0.780321	0.607525			0.280737	1.54162	0.41457	0.07569	30	0.841804	0.521196	0.246439	0.422268	0.17145	0.319325			0.332186	1.56669
285	Negative Backward Eigen Projection 1 (No Units)								NaN	-1.73582	0.699348	0.129866	29	0.005158	0.016228	NaN	NaN	NaN	NaN			0.44523	-1.42445	0.401562	0.081968	24	0.370646	0.323011	0.048438	0.166961	0.155448	0.299132			0.288748	-1.53389	0.544333	0.097765	31	0.048711	0.08551	0.219613	0.404924	0.496212	0.507627			0.352745	-1.48913
286	Eigen Projection 2 (No Units)								NaN	0.005552	0.218189	0.033667	42	0.787951	0.503221	NaN	NaN	NaN	NaN			0.068532	0.020505	0.186823	0.027546	46	0.626537	0.444688	0.731927	0.650044	0.956696	0.660236			0.136341	0.0353	0.205161	0.029926	47	0.754989	0.493868	0.510789	0.564515	0.508231	0.515751			-0.115497	-0.019649
287	Absolute Eigen Projection 2 (No Units)								NaN	1.60037	0.442359	0.068257	42	0.058115	0.09643	NaN	NaN	NaN	NaN			0.038217	1.61727	0.565721	0.083411	46	0	6e-06	0.875737	0.682287	0.673117	0.570339			-0.944633	1.1825	0.266474	0.038869	47	0.780923	0.501464	1e-06	4.2e-05	3e-06	6.2e-05			-0.814622	1.24001
288	Positive Eigen Projection 2 (No Units)								NaN	1.61172	0.456851	0.070494	42	0.004727	0.015339	NaN	NaN	NaN	NaN			0.021263	1.62143	0.576775	0.085041	46	0	6e-06	0.930131	0.694654	0.584252	0.542993			-0.923551	1.18979	0.27582	0.040232	47	0.387122	0.332004	2e-06	5.9e-05	2e-06	4.2e-05			-0.852155	1.22241
289	Negative Eigen Projection 2 (No Units)								NaN	-1.57959	0.451702	0.069699	42	0.094963	0.136854	NaN	NaN	NaN	NaN			-0.05583	-1.60481	0.572147	0.084359	46	1e-06	1.6e-05	0.818292	0.672615	0.963353	0.66253			0.92882	-1.16004	0.302122	0.044069	47	0.791356	0.503844	3e-06	7.4e-05	5e-06	0.000104			0.748675	-1.24141
290	Forward Eigen Projection 2 (No Units)								NaN	0.016942	0.216088	0.033343	42	0.428728	0.355584	NaN	NaN	NaN	NaN			-0.00483	0.015898	0.189751	0.027977	46	0.514126	0.39405	0.980926	0.704481	0.667029	0.567948			0.105301	0.039696	0.20705	0.030528	46	0.952394	0.545338	0.61604	0.596567	0.62505	0.559242			-0.204268	-0.027198
291	Absolute Forward Eigen Projection 2 (No Units)								NaN	1.56047	0.431868	0.066639	42	0.023409	0.05082	NaN	NaN	NaN	NaN			0.065642	1.58881	0.562899	0.082995	46	0	6e-06	0.790633	0.668077	0.766798	0.603413			-0.893942	1.1744	0.257072	0.037903	46	0.936112	0.541187	4e-06	9.6e-05	5e-06	0.000109			-0.773297	1.2265
292	Positive Forward Eigen Projection 2 (No Units)								NaN	1.57583	0.452042	0.069752	42	0.001452	0.006273	NaN	NaN	NaN	NaN			0.03179	1.5902	0.567606	0.083689	46	0	7e-06	0.895372	0.686018	0.679225	0.572377			-0.871878	1.18171	0.270161	0.039833	46	0.648672	0.455127	6e-06	0.000148	4e-06	8.9e-05			-0.831331	1.20003
293	Negative Forward Eigen Projection 2 (No Units)								NaN	-1.53537	0.434674	0.067072	42	0.093752	0.135544	NaN	NaN	NaN	NaN			-0.099675	-1.57869	0.576309	0.084972	46	1e-06	1.6e-05	0.690016	0.631795	0.976674	0.666747			0.8841	-1.15107	0.295538	0.043575	46	0.780007	0.500996	8e-06	0.000181	1.2e-05	0.000224			0.700048	-1.23107
294	Paused Eigen Projection 2 (No Units)								NaN	0.567185	1.72079	0.344157	25	0.064372	0.105003	NaN	NaN	NaN	NaN			-0.104128	0.388004	1.22832	0.307081	16	0.948219	0.544335	0.699807	0.637209	0.799574	0.615966			-0.406361	-0.132075	0.929337	0.225397	17	0.200907	0.21782	0.097271	0.256853	0.137215	0.281156			-0.346766	-0.029524
295	Absolute Paused Eigen Projection 2 (No Units)								NaN	1.49324	1.18337	0.236674	25	0.00067	0.003378	NaN	NaN	NaN	NaN			-0.225895	1.22592	0.73573	0.183933	16	0.217205	0.229133	0.377958	0.511812	0.883137	0.641951			-0.431731	0.982342	0.537006	0.130243	17	0.242881	0.244637	0.066708	0.205935	0.2385	0.376641			-0.22217	1.23033
296	Positive Paused Eigen Projection 2 (No Units)								NaN	1.5352	1.32485	0.296245	20	0.008614	0.023203	NaN	NaN	NaN	NaN			-0.246679	1.20838	0.926871	0.247717	14	0.889769	0.531018	0.403671	0.52685	0.63664	0.565611			-0.421617	0.976616	0.85896	0.24796	12	0.034654	0.066695	0.158667	0.340531	0.192238	0.336003			-0.359965	1.0583
297	Negative Paused Eigen Projection 2 (No Units)								NaN	-1.12691	0.724682	0.187112	15	0.481044	0.375635	NaN	NaN	NaN	NaN			0.26735	-0.933165	0.565692	0.170562	11	0.385545	0.330967	0.451638	0.539896	0.603761	0.551183			0.063611	-1.08081	0.6639	0.191651	12	0.2443	0.245699	0.864769	0.681643	0.980536	0.666766			-0.033906	-1.15148
298	Backward Eigen Projection 2 (No Units)								NaN	-0.19758	0.724908	0.132349	30	0.025085	0.053384	NaN	NaN	NaN	NaN			0.391432	0.086172	0.503305	0.100661	25	0.5872	0.428151	0.09395	0.251224	0.148398	0.291615			0.169049	-0.075035	0.601647	0.108059	31	0.191601	0.212253	0.476199	0.550563	0.659937	0.567466			0.016781	-0.185416
299	Absolute Backward Eigen Projection 2 (No Units)								NaN	2.16107	0.647989	0.118306	30	0.791538	0.503841	NaN	NaN	NaN	NaN			-0.249083	1.99967	0.510625	0.102125	25	0.61957	0.44172	0.306432	0.466663	0.314544	0.418775			-0.879803	1.59097	0.507057	0.09107	31	0.126727	0.162638	0.000344	0.004097	0.000241	0.002684			-0.763163	1.66655
300	Positive Backward Eigen Projection 2 (No Units)								NaN	2.14912	0.619723	0.117117	28	0.772518	0.499997	NaN	NaN	NaN	NaN			-0.296387	1.96544	0.608697	0.121739	25	0.104157	0.145065	0.28206	0.44561	0.349575	0.442143			-0.954324	1.5577	0.56445	0.101378	31	0.025597	0.054005	0.000344	0.004072	0.000135	0.001644			-0.943652	1.56431
301	Negative Backward Eigen Projection 2 (No Units)								NaN	-2.15025	0.74644	0.136281	30	0.98597	0.552824	NaN	NaN	NaN	NaN			0.28182	-1.93989	0.66025	0.13205	25	0.073562	0.113798	0.272646	0.441106	0.356937	0.446182			0.736301	-1.60065	0.517474	0.094477	30	0.716165	0.479404	0.001684	0.014314	0.001857	0.013969			0.595874	-1.70547
302	Eigen Projection 3 (No Units)								NaN	-0.031709	0.204341	0.03153	42	0.34153	0.307783	NaN	NaN	NaN	NaN			0.114668	-0.008278	0.21441	0.031613	46	0.428173	0.355233	0.601083	0.592561	0.480245	0.503889			-0.060229	-0.044016	0.187016	0.027279	47	0.72162	0.481979	0.768586	0.659241	0.957397	0.660392			0.119976	-0.007193
303	Absolute Eigen Projection 3 (No Units)								NaN	1.78535	0.347825	0.053671	42	0.112732	0.150852	NaN	NaN	NaN	NaN			0.028619	1.79531	0.393079	0.057956	46	0	1.1e-05	0.90001	0.686018	0.722557	0.585829			-1.00755	1.4349	0.204959	0.029896	47	0.896006	0.531213	0	1.4e-05	1e-06	2.9e-05			-0.862723	1.48528
304	Positive Eigen Projection 3 (No Units)								NaN	1.76543	0.377738	0.058286	42	0.143372	0.177658	NaN	NaN	NaN	NaN			0.037037	1.77942	0.416998	0.061483	46	4e-06	5.6e-05	0.869225	0.681522	0.976674	0.66642			-0.940775	1.41007	0.238468	0.034784	47	0.449139	0.362804	2e-06	5.2e-05	4e-06	9.5e-05			-0.791644	1.4664
305	Negative Eigen Projection 3 (No Units)								NaN	-1.79743	0.338861	0.052287	42	0.038048	0.071994	NaN	NaN	NaN	NaN			-0.009564	-1.80067	0.388457	0.057275	46	0	7e-06	0.966763	0.70112	0.567155	0.538617			1.03028	-1.44831	0.213446	0.031134	47	0.648531	0.455146	0	1.1e-05	0	1.8e-05			0.906972	-1.49009
306	Forward Eigen Projection 3 (No Units)								NaN	-0.037107	0.193131	0.029801	42	0.825286	0.515705	NaN	NaN	NaN	NaN			0.131252	-0.011758	0.204585	0.030164	46	0.507142	0.38925	0.551538	0.579245	0.454654	0.491112			-0.038645	-0.044571	0.180824	0.026661	46	0.592082	0.429735	0.852382	0.678023	0.983337	0.666716			0.176574	-0.003005
307	Absolute Forward Eigen Projection 3 (No Units)								NaN	1.78181	0.342724	0.052883	42	0.058022	0.096572	NaN	NaN	NaN	NaN			0.02039	1.78879	0.401568	0.059208	46	0	1e-05	0.93006	0.694952	0.654921	0.567361			-0.989786	1.44258	0.204961	0.03022	46	0.750725	0.492872	1e-06	2e-05	1e-06	4.1e-05			-0.840663	1.49369
308	Positive Forward Eigen Projection 3 (No Units)								NaN	1.76162	0.367053	0.056637	42	0.056906	0.09554	NaN	NaN	NaN	NaN			0.028598	1.77212	0.4272	0.062987	46	3e-06	4.6e-05	0.901668	0.685867	0.896973	0.646268			-0.940959	1.41624	0.230539	0.033991	46	0.949471	0.544358	2e-06	5.2e-05	4e-06	9.8e-05			-0.777138	1.47637
309	Negative Forward Eigen Projection 3 (No Units)								NaN	-1.79399	0.337785	0.052121	42	0.040928	0.075328	NaN	NaN	NaN	NaN			-0.004929	-1.79565	0.394298	0.058136	46	0	7e-06	0.983036	0.703946	0.595782	0.548216			0.993702	-1.45833	0.218824	0.032264	46	0.637968	0.450784	1e-06	2.4e-05	1e-06	3.7e-05			0.889017	-1.49369
310	Paused Eigen Projection 3 (No Units)								NaN	0.130234	1.64191	0.328381	25	0.199298	0.216948	NaN	NaN	NaN	NaN			-0.322114	-0.398646	1.32507	0.331269	16	0.183837	0.208011	0.264196	0.434567	0.279071	0.404445			-0.175618	-0.158113	0.998726	0.242227	17	0.643035	0.452585	0.483924	0.550881	0.700702	0.577875			-0.233203	-0.252663
311	Absolute Paused Eigen Projection 3 (No Units)								NaN	1.35259	1.0495	0.2099	25	0.0072	0.02061	NaN	NaN	NaN	NaN			0.036423	1.39082	0.745066	0.186267	16	0.756329	0.494504	0.89236	0.686557	0.414988	0.475199			-0.22666	1.11471	0.345002	0.083675	17	0.962505	0.549261	0.300584	0.461082	0.797759	0.615932			-0.384036	0.949544
312	Positive Paused Eigen Projection 3 (No Units)								NaN	1.19425	1.10476	0.253449	19	0.003473	0.012037	NaN	NaN	NaN	NaN			0.202299	1.41774	0.964549	0.305017	10	0.039612	0.07407	0.579093	0.589754	0.207026	0.349977			-0.133521	1.04674	0.520598	0.150284	12	0.098584	0.139684	0.620647	0.599067	0.823493	0.621319			-0.431776	0.717243
313	Negative Paused Eigen Projection 3 (No Units)								NaN	-1.21325	0.85045	0.212613	16	0.234122	0.238849	NaN	NaN	NaN	NaN			-0.155268	-1.3453	0.81232	0.225297	13	0.959807	0.54807	0.673392	0.622743	0.614045	0.55331			0.212994	-1.03211	0.490139	0.130995	14	0.031199	0.061539	0.475112	0.550598	0.884319	0.641469			0.291008	-0.965763
314	Backward Eigen Projection 3 (No Units)								NaN	0.102921	0.65353	0.119318	30	0.003552	0.012186	NaN	NaN	NaN	NaN			-0.088321	0.045201	0.776559	0.155312	25	0.457307	0.367202	0.76951	0.659651	0.979772	0.667225			-0.124168	0.021774	0.634928	0.114036	31	0.370151	0.322788	0.624793	0.600716	0.834307	0.625409			-0.020079	0.089799
315	Absolute Backward Eigen Projection 3 (No Units)								NaN	1.92742	0.524721	0.0958	30	0.413231	0.346139	NaN	NaN	NaN	NaN			-0.001758	1.9265	0.276418	0.055284	25	0.714572	0.478456	0.993384	0.70487	0.728957	0.589301			-0.679357	1.57095	0.318532	0.05721	31	0.536476	0.403046	0.002487	0.019052	0.001201	0.009827			-0.743148	1.53748
316	Positive Backward Eigen Projection 3 (No Units)								NaN	1.92007	0.57801	0.10553	30	0.680297	0.468658	NaN	NaN	NaN	NaN			-0.049497	1.89146	0.38776	0.079151	24	0.509947	0.39107	0.829172	0.675178	0.74742	0.597285			-0.659623	1.53881	0.440664	0.080454	30	0.010569	0.027324	0.005792	0.036757	0.003339	0.02121			-0.625944	1.55827
317	Negative Backward Eigen Projection 3 (No Units)								NaN	-1.95212	0.4427	0.083662	28	0.687233	0.470073	NaN	NaN	NaN	NaN			0.118157	-1.89981	0.339804	0.069362	24	0.272739	0.264343	0.632411	0.604113	0.706702	0.580758			1.00616	-1.50669	0.435106	0.078147	31	0.234076	0.238892	0.000267	0.003377	0.000619	0.00567			1.18021	-1.42964
318	Eigen Projection 4 (No Units)								NaN	0.049199	0.082672	0.012757	42	0.004493	0.014756	NaN	NaN	NaN	NaN			-0.208533	0.031959	0.097659	0.014399	46	0.40352	0.340543	0.372671	0.508847	0.154345	0.298663			-0.427081	0.013891	0.102578	0.014963	47	4.4e-05	0.000393	0.076049	0.224464	0.065028	0.172657			-0.11914	0.03935
319	Absolute Eigen Projection 4 (No Units)								NaN	1.03043	0.180204	0.027806	42	0.706345	0.476617	NaN	NaN	NaN	NaN			-0.030441	1.02495	0.216489	0.03192	46	0.086909	0.129468	0.897202	0.685644	0.818299	0.619753			0.230261	1.07193	0.211999	0.030923	47	0.266391	0.260249	0.32116	0.478257	0.413502	0.475453			0.352937	1.09403
320	Positive Eigen Projection 4 (No Units)								NaN	1.05667	0.187318	0.028904	42	0.684139	0.469505	NaN	NaN	NaN	NaN			-0.125581	1.03314	0.213522	0.031482	46	0.059294	0.098024	0.583464	0.590142	0.877178	0.640968			0.110435	1.07736	0.216448	0.031572	47	0.811618	0.509763	0.630114	0.603087	0.529532	0.522874			0.285716	1.11019
321	Negative Eigen Projection 4 (No Units)								NaN	-1.0009	0.181544	0.028013	42	0.20914	0.223687	NaN	NaN	NaN	NaN			-0.069843	-1.01358	0.227342	0.03352	46	0.264887	0.259343	0.772331	0.661304	0.613268	0.552968			-0.346447	-1.0638	0.211818	0.030897	47	0.034234	0.065933	0.13516	0.310351	0.231774	0.370648			-0.412352	-1.07576
322	Forward Eigen Projection 4 (No Units)								NaN	0.039029	0.087794	0.013547	42	0.00508	0.016134	NaN	NaN	NaN	NaN			-0.090486	0.031085	0.10456	0.015417	46	0.968311	0.550594	0.699654	0.637855	0.38267	0.45976			-0.158194	0.025141	0.075663	0.011156	46	0.21742	0.228912	0.431009	0.53068	0.247263	0.384372			0.071778	0.045331
323	Absolute Forward Eigen Projection 4 (No Units)								NaN	1.01903	0.192309	0.029674	42	0.694719	0.472914	NaN	NaN	NaN	NaN			0.012525	1.02144	0.224211	0.033058	46	0.074251	0.114405	0.956885	0.699445	0.741414	0.594192			0.198756	1.05726	0.197024	0.02905	46	0.918503	0.538511	0.359926	0.502582	0.314102	0.419794			0.373702	1.0909
324	Positive Forward Eigen Projection 4 (No Units)								NaN	1.04052	0.19886	0.030685	42	0.57788	0.423877	NaN	NaN	NaN	NaN			-0.048677	1.03084	0.222009	0.032733	46	0.111109	0.149945	0.829697	0.674862	0.916833	0.650471			0.128545	1.06608	0.20811	0.030684	46	0.671011	0.463801	0.55736	0.580822	0.44963	0.487958			0.354041	1.11092
325	Negative Forward Eigen Projection 4 (No Units)								NaN	-0.994101	0.19584	0.030219	42	0.105733	0.146277	NaN	NaN	NaN	NaN			-0.071744	-1.00815	0.237532	0.035022	46	0.203434	0.219062	0.762063	0.657844	0.584252	0.542631			-0.266943	-1.04638	0.192345	0.02836	46	0.738339	0.48747	0.210591	0.39924	0.26118	0.394544			-0.373719	-1.06729
326	Paused Eigen Projection 4 (No Units)								NaN	-0.213946	0.98377	0.196754	25	0.228059	0.236329	NaN	NaN	NaN	NaN			0.463341	0.241875	0.957074	0.239268	16	0.105565	0.14627	0.150706	0.331627	0.185854	0.331933			0.439349	0.218272	1.21854	0.295539	17	0.852401	0.525104	0.233123	0.413838	0.248861	0.386425			0.43417	0.213177
327	Absolute Paused Eigen Projection 4 (No Units)								NaN	1.05678	0.494374	0.098875	25	0.360675	0.317088	NaN	NaN	NaN	NaN			-0.131659	0.99169	0.493517	0.123379	16	0.073606	0.113801	0.683312	0.62799	0.512603	0.515673			0.519776	1.31374	0.541512	0.131336	17	0.860462	0.526222	0.127761	0.300835	0.174426	0.321			0.187149	1.1493
328	Positive Paused Eigen Projection 4 (No Units)								NaN	0.935655	0.527938	0.128044	17	0.177581	0.203322	NaN	NaN	NaN	NaN			-0.065664	0.900988	0.353912	0.094587	14	0.337584	0.307204	0.829192	0.674823	0.889506	0.643889			0.49254	1.19569	0.582623	0.155713	14	0.398523	0.3377	0.208193	0.399301	0.13661	0.28033			0.342285	1.11636
329	Negative Paused Eigen Projection 4 (No Units)								NaN	-0.94178	0.598791	0.127663	22	0.811432	0.510122	NaN	NaN	NaN	NaN			0.097736	-0.883257	0.674007	0.203221	11	0.068003	0.10869	0.810085	0.670716	0.660532	0.567276			-0.072756	-0.985345	0.84884	0.226862	14	0.104907	0.145732	0.868674	0.681813	1	0.668244			0.05836	-0.906835
330	Backward Eigen Projection 4 (No Units)								NaN	0.239534	0.543566	0.099241	30	0.000164	0.001091	NaN	NaN	NaN	NaN			-0.386843	0.029259	0.295419	0.059084	25	0.263675	0.258344	0.07515	0.223596	0.059471	0.164496			-0.554763	-0.062017	0.430639	0.077345	31	0.000845	0.004141	0.019957	0.092222	0.039808	0.128203			-0.26567	0.095125
331	Absolute Backward Eigen Projection 4 (No Units)								NaN	1.06441	0.369008	0.067371	30	0.00473	0.015274	NaN	NaN	NaN	NaN			-0.396803	0.917982	0.187507	0.037501	25	0.439356	0.360847	0.064047	0.200229	0.08021	0.194755			-0.698295	0.806729	0.269314	0.04837	31	0.003249	0.011438	0.003036	0.022908	0.000255	0.002817			-0.44345	0.900769
332	Positive Backward Eigen Projection 4 (No Units)								NaN	1.1331	0.419752	0.076636	30	0.013731	0.033264	NaN	NaN	NaN	NaN			-0.615577	0.874714	0.228126	0.045625	25	0.747449	0.491439	0.00574	0.036587	0.009469	0.045745			-0.843997	0.778834	0.23939	0.043706	30	0.412194	0.345377	0.000217	0.002861	0.000111	0.001438			-0.546032	0.903906
333	Negative Backward Eigen Projection 4 (No Units)								NaN	-0.891432	0.347539	0.064536	29	0.050171	0.086606	NaN	NaN	NaN	NaN			-0.172398	-0.951347	0.222881	0.045495	24	0.843745	0.522157	0.451666	0.539494	0.458363	0.493586			0.324672	-0.778595	0.344402	0.061856	31	0.502497	0.386897	0.211943	0.400263	0.159932	0.303561			0.046173	-0.875385
334	Eigen Projection 5 (No Units)								NaN	-0.026619	0.088947	0.013725	42	0.001799	0.007231	NaN	NaN	NaN	NaN			0.273881	-0.002258	0.082738	0.012199	46	0.573919	0.421316	0.18823	0.379729	0.185469	0.332526			0.642359	0.030517	0.080976	0.011812	47	0.42197	0.351493	0.00223	0.017824	0.001152	0.009486			0.474309	0.015569
335	Absolute Eigen Projection 5 (No Units)								NaN	0.396202	0.104041	0.016054	42	0.370674	0.322931	NaN	NaN	NaN	NaN			-0.105237	0.385253	0.102029	0.015043	46	0.330554	0.302235	0.620004	0.599229	0.495968	0.508874			0.199806	0.41699	0.138169	0.020154	47	8.6e-05	0.00068	0.422049	0.530244	0.733051	0.591579			0.068585	0.403338
336	Positive Eigen Projection 5 (No Units)								NaN	0.382703	0.105765	0.01632	42	0.935387	0.541464	NaN	NaN	NaN	NaN			-0.007147	0.381947	0.111792	0.016483	46	0.254226	0.252481	0.974076	0.702633	0.890367	0.643174			0.425439	0.4277	0.150674	0.021978	47	0.000266	0.001599	0.104035	0.268482	0.251593	0.387209			0.236126	0.407677
337	Negative Eigen Projection 5 (No Units)								NaN	-0.401589	0.107853	0.016642	42	0.17174	0.199257	NaN	NaN	NaN	NaN			0.188115	-0.3813	0.104536	0.015413	46	0.114721	0.152454	0.373618	0.509199	0.38267	0.459363			0.019982	-0.399434	0.130629	0.019054	47	4.7e-05	0.000421	0.932309	0.694526	0.579064	0.542885			0.061052	-0.395004
338	Forward Eigen Projection 5 (No Units)								NaN	-0.026325	0.090268	0.013929	42	0.001047	0.004925	NaN	NaN	NaN	NaN			0.287669	-0.000358	0.083309	0.012283	46	0.981001	0.551759	0.165735	0.352123	0.230609	0.369209			0.58217	0.026226	0.076504	0.01128	46	0.175484	0.201091	0.00438	0.029846	0.004003	0.024426			0.470732	0.016167
339	Absolute Forward Eigen Projection 5 (No Units)								NaN	0.380966	0.100866	0.015564	42	0.410384	0.344395	NaN	NaN	NaN	NaN			-0.06172	0.374741	0.100217	0.014776	46	0.180803	0.205527	0.772459	0.66103	0.716308	0.5828			0.147528	0.395847	0.111403	0.016425	46	0.003391	0.011844	0.512541	0.564763	0.660964	0.565901			0.130921	0.394172
340	Positive Forward Eigen Projection 5 (No Units)								NaN	0.366428	0.103612	0.015988	42	0.581404	0.425651	NaN	NaN	NaN	NaN			0.06066	0.372713	0.108724	0.016031	46	0.216322	0.228827	0.78198	0.665711	0.824797	0.621629			0.365697	0.404319	0.121152	0.017863	46	0.02448	0.052303	0.117661	0.28711	0.208656	0.351452			0.312345	0.398791
341	Negative Forward Eigen Projection 5 (No Units)								NaN	-0.386325	0.104051	0.016055	42	0.198438	0.216799	NaN	NaN	NaN	NaN			0.167516	-0.368895	0.104703	0.015438	46	0.130111	0.165797	0.436048	0.533332	0.490697	0.509476			0.049032	-0.381223	0.107813	0.015896	46	0.000439	0.002382	0.821887	0.672207	0.710078	0.581472			0.014856	-0.384779
342	Paused Eigen Projection 5 (No Units)								NaN	-0.140199	0.656367	0.131273	25	0.190464	0.211428	NaN	NaN	NaN	NaN			0.388833	0.115018	0.597264	0.149316	16	0.791968	0.503046	0.20785	0.400724	0.256015	0.389704			0.473079	0.170314	0.610617	0.148096	17	0.799045	0.506706	0.125356	0.298499	0.09579	0.219195			0.301512	0.057703
343	Absolute Paused Eigen Projection 5 (No Units)								NaN	0.788506	0.295517	0.059103	25	0.147225	0.181265	NaN	NaN	NaN	NaN			-0.327564	0.691705	0.295719	0.07393	16	0.386875	0.331898	0.31409	0.471527	0.329311	0.431823			-0.243123	0.716659	0.260968	0.063294	17	0.121054	0.157455	0.412026	0.525238	0.538557	0.52841			-0.258493	0.712117
344	Positive Paused Eigen Projection 5 (No Units)								NaN	0.662224	0.396726	0.091015	19	0.380575	0.328479	NaN	NaN	NaN	NaN			0.060447	0.686205	0.36016	0.09989	13	0.197611	0.216422	0.860449	0.681142	1	0.667923			0.047403	0.68103	0.40755	0.101888	16	0.341077	0.308096	0.891386	0.686879	0.881546	0.641129			-0.159796	0.598829
345	Negative Paused Eigen Projection 5 (No Units)								NaN	-0.74054	0.389315	0.084955	21	0.775003	0.500644	NaN	NaN	NaN	NaN			0.331407	-0.611518	0.344906	0.099566	12	0.72252	0.48246	0.333533	0.485439	0.379149	0.458301			0.672301	-0.478803	0.304324	0.078576	15	0.667129	0.462184	0.030288	0.123721	0.054199	0.155476			0.227117	-0.65212
346	Backward Eigen Projection 5 (No Units)								NaN	-0.036538	0.228591	0.041735	30	0.518513	0.396623	NaN	NaN	NaN	NaN			-0.151509	-0.071171	0.301178	0.060236	25	0.002695	0.009887	0.638818	0.605151	0.89912	0.645809			0.562147	0.091964	0.327597	0.058838	31	0.012914	0.031627	0.080508	0.230269	0.177384	0.323449			0.239724	0.018261
347	Absolute Backward Eigen Projection 5 (No Units)								NaN	0.557027	0.148129	0.027045	30	2e-05	0.000208	NaN	NaN	NaN	NaN			-0.14254	0.535913	0.144161	0.028832	25	0.006132	0.018495	0.595547	0.591838	0.384022	0.459007			-0.205895	0.526528	0.185023	0.033231	31	0.006694	0.019618	0.479465	0.549613	0.182064	0.329392			-0.309838	0.511131
348	Positive Backward Eigen Projection 5 (No Units)								NaN	0.548975	0.164048	0.030463	29	0.035119	0.067445	NaN	NaN	NaN	NaN			-0.301081	0.499583	0.123497	0.025751	23	0.439866	0.361156	0.221421	0.405728	0.386523	0.460414			-0.019609	0.545758	0.231297	0.041542	31	0.285093	0.272304	0.950437	0.69749	0.646542	0.565738			-0.240802	0.509472
349	Negative Backward Eigen Projection 5 (No Units)								NaN	-0.552393	0.180562	0.033529	29	0.001662	0.006831	NaN	NaN	NaN	NaN			0.244677	-0.508214	0.196433	0.039287	25	0.304839	0.284808	0.396486	0.525356	0.57881	0.543013			0.610691	-0.442126	0.131405	0.023991	30	0.729918	0.484282	0.010027	0.055951	0.009315	0.045156			0.372154	-0.485196
350	Eigen Projection 6 (No Units)								NaN	0.036867	0.064107	0.009892	42	0.340056	0.307586	NaN	NaN	NaN	NaN			0.109838	0.043908	0.064482	0.009507	46	0.000364	0.002064	0.609126	0.594544	0.495968	0.508499			0.307999	0.056612	0.082454	0.012027	47	0.646953	0.454394	0.208266	0.398924	0.35518	0.444785			0.251656	0.053
351	Absolute Eigen Projection 6 (No Units)								NaN	0.211609	0.03347	0.005164	42	0.204889	0.220276	NaN	NaN	NaN	NaN			-0.334872	0.200401	0.04368	0.00644	46	0.206106	0.221232	0.178221	0.366538	0.109647	0.242143			0.506088	0.228548	0.098975	0.014437	47	0	0	0.273884	0.441177	0.654217	0.567811			0.555404	0.230198
352	Positive Eigen Projection 6 (No Units)								NaN	0.220855	0.040109	0.006189	42	0.089365	0.131888	NaN	NaN	NaN	NaN			-0.289367	0.209249	0.049904	0.007358	46	0.182183	0.206399	0.230744	0.412587	0.121224	0.260674			0.517007	0.241592	0.123675	0.01804	47	0	0	0.281524	0.445715	0.518825	0.518559			0.398473	0.236837
353	Negative Eigen Projection 6 (No Units)								NaN	-0.191183	0.03687	0.005689	42	0.044144	0.079991	NaN	NaN	NaN	NaN			0.338856	-0.178689	0.041733	0.006153	46	0.094395	0.136108	0.13967	0.31677	0.095591	0.219826			-0.101551	-0.194927	0.082411	0.012021	47	0	7e-06	0.779193	0.66372	0.518825	0.518186			-0.170231	-0.197459
354	Forward Eigen Projection 6 (No Units)								NaN	0.034778	0.06585	0.010161	42	0.560479	0.414724	NaN	NaN	NaN	NaN			0.144274	0.044279	0.063982	0.009434	46	0.000327	0.001892	0.495078	0.555032	0.40585	0.470544			0.261467	0.051996	0.075707	0.011162	46	0.71637	0.479422	0.257185	0.428275	0.334604	0.434668			0.322937	0.056044
355	Absolute Forward Eigen Projection 6 (No Units)								NaN	0.206158	0.032704	0.005046	42	0.190195	0.211478	NaN	NaN	NaN	NaN			-0.307997	0.196086	0.043929	0.006477	46	0.061847	0.101684	0.223382	0.4063	0.105988	0.237074			0.220081	0.213356	0.041298	0.006089	46	0.187679	0.210067	0.365349	0.503498	0.517353	0.518577			0.663002	0.227842
356	Positive Forward Eigen Projection 6 (No Units)								NaN	0.214341	0.04072	0.006283	42	0.170883	0.199464	NaN	NaN	NaN	NaN			-0.21721	0.205496	0.050636	0.007466	46	0.082384	0.124655	0.367288	0.50429	0.179982	0.327329			0.237976	0.224031	0.056408	0.008317	46	0.432786	0.357521	0.355282	0.499873	0.378133	0.458267			0.515402	0.235328
357	Negative Forward Eigen Projection 6 (No Units)								NaN	-0.186046	0.037635	0.005807	42	0.135699	0.169867	NaN	NaN	NaN	NaN			0.335669	-0.173413	0.041826	0.006167	46	0.026632	0.055196	0.139532	0.317432	0.084511	0.203424			0.095037	-0.182469	0.050042	0.007378	46	0.192301	0.212245	0.704231	0.638877	0.544739	0.529621			-0.162008	-0.192143
358	Paused Eigen Projection 6 (No Units)								NaN	0.038417	0.269845	0.053969	25	0.42803	0.355553	NaN	NaN	NaN	NaN			-0.083283	0.015943	0.306213	0.076553	16	0.430617	0.356384	0.812061	0.6716	0.946729	0.658584			-0.289575	-0.039724	0.394825	0.095759	17	0.217821	0.228887	0.483478	0.550797	0.644621	0.56548			0.091257	0.063042
359	Absolute Paused Eigen Projection 6 (No Units)								NaN	0.316415	0.157579	0.031516	25	0.028363	0.057763	NaN	NaN	NaN	NaN			0.028499	0.320906	0.15888	0.03972	16	0.139762	0.173663	0.929977	0.695241	0.778999	0.608198			0.478594	0.391831	0.241531	0.05858	17	0.102601	0.14349	0.267574	0.436241	0.38362	0.459315			-0.248788	0.277211
360	Positive Paused Eigen Projection 6 (No Units)								NaN	0.298803	0.187638	0.039125	23	0.093225	0.135144	NaN	NaN	NaN	NaN			-0.141462	0.272259	0.143949	0.038472	14	0.831275	0.517529	0.631769	0.603889	1	0.667603			0.018758	0.302323	0.275804	0.073712	14	0.033598	0.065174	0.966768	0.70078	0.605352	0.551911			-0.282481	0.245799
361	Negative Paused Eigen Projection 6 (No Units)								NaN	-0.255436	0.143676	0.030632	22	0.979969	0.551754	NaN	NaN	NaN	NaN			-0.251629	-0.291589	0.201097	0.058052	12	0.348817	0.311539	0.588825	0.590715	0.705138	0.579815			-0.476024	-0.323829	0.244782	0.061196	16	0.120451	0.156823	0.328248	0.482495	0.544452	0.530453			-0.082926	-0.26735
362	Backward Eigen Projection 6 (No Units)								NaN	0.040289	0.131264	0.023965	30	0.680653	0.468424	NaN	NaN	NaN	NaN			0.24883	0.072951	0.123444	0.024689	25	0.85958	0.526878	0.346853	0.49508	0.582765	0.543791			-0.074481	0.030512	0.205671	0.03694	31	0.032897	0.063953	0.825173	0.673777	0.702242	0.578802			0.152196	0.060267
363	Absolute Backward Eigen Projection 6 (No Units)								NaN	0.275148	0.084615	0.015448	30	0.008205	0.022576	NaN	NaN	NaN	NaN			-0.142267	0.26311	0.064286	0.012857	25	0.066356	0.106564	0.551787	0.578685	0.548467	0.53028			-0.061976	0.269904	0.110482	0.019843	31	9e-06	0.000111	0.835568	0.67629	0.276074	0.402196			0.057694	0.28003
364	Positive Backward Eigen Projection 6 (No Units)								NaN	0.271959	0.110498	0.020174	30	0.398947	0.337953	NaN	NaN	NaN	NaN			-0.001518	0.271792	0.062763	0.012553	25	0.695238	0.47279	0.994396	0.704236	0.966293	0.663568			-0.250583	0.24427	0.116703	0.02096	31	0.000423	0.002316	0.345094	0.493045	0.177384	0.323025			-0.067755	0.264473
365	Negative Backward Eigen Projection 6 (No Units)								NaN	-0.246307	0.09315	0.017007	30	0.002275	0.008664	NaN	NaN	NaN	NaN			0.259747	-0.222112	0.091972	0.018774	24	0.133506	0.167744	0.344125	0.492136	0.342761	0.438307			0.135226	-0.233711	0.122526	0.02237	30	0.000536	0.002787	0.655758	0.614117	0.559231	0.535846			0.236774	-0.224251
366	Forward Motion Frequency (Hz)								NaN	0.030574	0.030763	0.004747	42	1.1e-05	0.000135	NaN	NaN	NaN	NaN			-0.215948	0.02393	0.025003	0.003686	46	0	4e-06	0.272365	0.441134	0.580848	0.54346			-0.264841	0.022426	0.024437	0.003564	47	0	7e-06	0.173837	0.361546	0.226465	0.366796			0.003994	0.030696
367	Forward Motion Time Ratio (No Units)								NaN	0.906651	0.089065	0.013743	42	0.001272	0.005695	NaN	NaN	NaN	NaN			0.202463	0.924684	0.080638	0.011889	46	1.2e-05	0.000144	0.323933	0.478055	0.380143	0.458308			0.246014	0.928563	0.149711	0.021838	47	0	0	0.398426	0.524635	0.029521	0.105583			0.100391	0.915593
368	Forward Motion Distance Ratio (No Units)								NaN	0.940743	0.065076	0.010041	42	0.000337	0.001945	NaN	NaN	NaN	NaN			0.311581	0.96102	0.056494	0.00833	46	0	1.1e-05	0.124014	0.296738	0.093767	0.219624			0.149274	0.950457	0.145306	0.021195	47	0	0	0.680094	0.62659	0.060077	0.164859			0.066591	0.945077
369	Forward Time (Seconds)								NaN	28.1876	26.2589	4.25975	38	6.9e-05	0.000566	NaN	NaN	NaN	NaN			-0.020129	27.659	20.0346	3.16774	40	0.001853	0.007392	0.920975	0.693066	0.585878	0.543416			0.178266	32.8686	30.1607	4.89271	38	1.6e-05	0.000179	0.472869	0.54886	0.336574	0.434388			0.155684	32.2757
370	Forward Distance (Microns)								NaN	6454.67	6345.59	1029.39	38	2.8e-05	0.000287	NaN	NaN	NaN	NaN			0.015386	6552.3	5160.46	815.94	40	0.000753	0.003716	0.940959	0.697107	0.512608	0.514192			0.072167	6912.61	6979.84	1132.28	38	4e-06	5.6e-05	0.76559	0.658965	0.636437	0.566154			-0.003596	6431.85
371	Inter Forward Time (Seconds)								NaN	2.70115	1.42466	0.255876	31	0.181615	0.206363	NaN	NaN	NaN	NaN			0.013506	2.72039	1.63451	0.268711	37	0.002189	0.008361	0.958799	0.698771	0.858291	0.634836			-0.501916	1.98609	0.980145	0.182008	29	0.105195	0.145907	0.026805	0.115562	0.049135	0.147966			-0.294533	2.28154
372	Inter Forward Distance (Microns)								NaN	394.867	292.528	52.5395	31	0.096593	0.138096	NaN	NaN	NaN	NaN			-0.003952	393.711	405.328	66.6355	37	0.001546	0.006474	0.989171	0.703569	0.4452	0.487332			-0.48268	253.67	199.116	36.9749	29	0.110354	0.14975	0.032347	0.129628	0.052643	0.153869			-0.400178	277.804
373	Paused Motion Frequency (Hz)								NaN	0.007848	0.01047	0.001615	42	3e-06	5.1e-05	NaN	NaN	NaN	NaN			-0.364389	0.004033	0.007587	0.001119	46	0	2e-06	0.055992	0.184816	0.028622	0.103432			-0.165328	0.006118	0.014244	0.002078	47	0	0	0.512532	0.565173	0.064045	0.172018			-0.40429	0.003616
374	Paused Motion Time Ratio (No Units)								NaN	0.007804	0.013211	0.002039	42	0	4e-06	NaN	NaN	NaN	NaN			-0.242817	0.004596	0.01044	0.001539	46	0	0	0.212933	0.399583	0.028764	0.103675			1.21295	0.023828	0.127223	0.018557	47	0	0	0.395048	0.524389	0.086675	0.206136			-0.315928	0.00363
375	Paused Motion Distance Ratio (No Units)								NaN	0.000593	0.001068	0.000165	42	0	2e-06	NaN	NaN	NaN	NaN			-0.250179	0.000326	0.000734	0.000108	46	0	0	0.179588	0.368838	0.020435	0.081464			12.4948	0.013935	0.093044	0.013572	47	0	0	0.330776	0.483808	0.095176	0.219596			-0.291355	0.000282
376	Paused Time (Seconds)								NaN	0.873967	0.26653	0.053306	25	0.066165	0.106511	NaN	NaN	NaN	NaN			0.476272	1.00091	0.365875	0.091469	16	0.084841	0.127729	0.241703	0.420488	0.223566	0.366366			1.89132	1.37806	1.19861	0.290705	17	5.8e-05	0.000484	0.106198	0.269363	0.154723	0.298562			0.279226	0.948389
377	Paused Distance (Microns)								NaN	13.6877	4.14049	0.828099	25	0.447854	0.363508	NaN	NaN	NaN	NaN			0.701952	16.5941	6.94955	1.73739	16	0.143107	0.17741	0.14532	0.323629	0.244997	0.383421			1.05808	18.0686	13.9931	3.39382	17	4.5e-05	0.000405	0.225929	0.407923	0.644621	0.565123			0.031923	13.8199
378	Inter Paused Time (Seconds)								NaN	24.0358	16.4962	4.40879	14	0.11082	0.150232	NaN	NaN	NaN	NaN			1.14051	42.85	48.9307	18.4941	7	0.065275	0.105581	0.356806	0.500588	0.910897	0.648908			0.326631	29.424	30.5813	10.1938	9	0.130791	0.166506	0.637061	0.605037	0.924719	0.653401			1.19236	43.7052
379	Inter Paused Distance (Microns)								NaN	5080.36	3948.39	1055.25	14	0.097587	0.138928	NaN	NaN	NaN	NaN			1.22961	9935.37	11735.8	4435.7	7	0.03649	0.069192	0.323884	0.478459	0.681567	0.572617			0.156722	5699.16	6100.48	2033.49	9	0.082749	0.125138	0.791548	0.666944	0.682201	0.572458			0.689391	7802.35
380	Backward Motion Frequency (Hz)								NaN	0.01661	0.018962	0.002926	42	5e-05	0.000444	NaN	NaN	NaN	NaN			-0.283552	0.011233	0.018302	0.002698	46	0	2e-06	0.180342	0.369872	0.092285	0.216884			-0.307961	0.01077	0.010991	0.001603	47	0.000366	0.002073	0.084849	0.237183	0.275562	0.403988			-0.047048	0.015718
381	Backward Motion Time Ratio (No Units)								NaN	0.046569	0.06063	0.009355	42	5e-06	6.6e-05	NaN	NaN	NaN	NaN			-0.314875	0.027479	0.039234	0.005785	46	1e-06	3.1e-05	0.087086	0.241607	0.080693	0.195587			-0.414859	0.021417	0.024862	0.003626	47	6.9e-05	0.00056	0.015272	0.077342	0.070659	0.182388			-0.093385	0.040907
382	Backward Motion Distance Ratio (No Units)								NaN	0.051896	0.059494	0.00918	42	0.000163	0.001097	NaN	NaN	NaN	NaN			-0.301777	0.033942	0.053466	0.007883	46	0	7e-06	0.141675	0.319847	0.05728	0.160026			-0.470034	0.023932	0.028596	0.004171	47	4.2e-05	0.00038	0.007469	0.044354	0.050237	0.149665			-0.111748	0.045248
383	Backward Time (Seconds)								NaN	2.89636	2.41743	0.441361	30	0	1.4e-05	NaN	NaN	NaN	NaN			-0.093327	2.67074	1.15981	0.231963	25	0.541214	0.405476	0.653179	0.612866	0.606166	0.552292			-0.433355	1.84875	0.718661	0.129075	31	0.594107	0.430278	0.029134	0.120678	0.005485	0.030646			-0.302885	2.16415
384	Backward Distance (Microns)								NaN	700	380.291	69.4313	30	0.000566	0.002929	NaN	NaN	NaN	NaN			0.142284	754.11	390.749	78.1499	25	0.321798	0.297355	0.606985	0.593237	0.64205	0.565363			-0.675127	443.256	221.63	39.8058	31	0.865045	0.526636	0.002425	0.018976	0.001703	0.013088			-0.540391	494.495
385	Inter Backward Time (Seconds)								NaN	25.5314	31.6167	6.45372	24	4e-06	5.6e-05	NaN	NaN	NaN	NaN			0.032501	26.559	21.6486	5.10262	18	0.030245	0.060186	0.901232	0.686242	0.620162	0.556659			-0.157778	20.543	11.8561	2.58721	21	0.984123	0.552132	0.478631	0.549935	0.75874	0.597748			0.13418	29.7737
386	Inter Backward Distance (Microns)								NaN	5625.53	8061.1	1645.47	24	2e-06	4.1e-05	NaN	NaN	NaN	NaN			0.105292	6474.3	6433.98	1516.5	18	0.001248	0.0056	0.706479	0.639347	0.394519	0.46516			-0.176744	4200.78	2604.8	568.414	21	0.92026	0.538021	0.41995	0.529406	0.793604	0.614771			-0.014236	5510.77
387	Head Tip Speed (-/+ = Backward/Forward) (Microns/Seconds)								NaN	227.813	61.8264	9.54002	42	0.086281	0.129176	NaN	NaN	NaN	NaN			0.293241	245.943	61.1278	9.0128	46	0.030951	0.061184	0.170764	0.359195	0.147223	0.289715			0.232879	242.211	53.5842	7.81606	47	0.000346	0.001971	0.246426	0.422736	0.502977	0.512287			-0.007077	227.376
388	Absolute Head Tip Speed (-/+ = Backward/Forward) (Microns/Seconds)								NaN	297.761	40.8869	6.30899	42	0.502035	0.386983	NaN	NaN	NaN	NaN			-0.151896	291.55	40.3845	5.95437	46	0.806054	0.509473	0.476011	0.550777	0.294445	0.41296			-0.443056	279.645	48.2665	7.0404	47	1e-06	2.5e-05	0.058629	0.190542	0.030342	0.107145			-0.362898	282.923
389	Positive Head Tip Speed (-/+ = Backward/Forward) (Microns/Seconds)								NaN	298.755	41.7047	6.43517	42	0.867324	0.527429	NaN	NaN	NaN	NaN			-0.159139	292.118	40.1514	5.92	46	0.888858	0.530592	0.449954	0.539191	0.250693	0.387539			-0.454957	279.781	47.5147	6.93074	47	1e-06	1.6e-05	0.047942	0.165639	0.019378	0.079295			-0.378697	282.961
390	Negative Head Tip Speed (-/+ = Backward/Forward) (Microns/Seconds)								NaN	-280.15	54.921	8.4745	42	0.040353	0.075091	NaN	NaN	NaN	NaN			0.213263	-268.438	62.3727	9.19635	46	0.574642	0.421732	0.351595	0.496575	0.364722	0.45065			0.142201	-272.34	71.6051	10.4447	47	0.035738	0.068197	0.563013	0.583833	0.636522	0.565868			0.018856	-279.115
391	Forward Head Tip Speed (-/+ = Backward/Forward) (Microns/Seconds)								NaN	259.407	50.8832	7.85144	42	0.057077	0.095531	NaN	NaN	NaN	NaN			0.153309	267.208	54.2934	8.00513	46	0.007563	0.021133	0.488489	0.551829	0.318135	0.422747			0.099598	264.475	34.5135	5.08874	46	0.042537	0.077497	0.589749	0.590841	0.877178	0.640632			-0.126187	252.986
392	Absolute Forward Head Tip Speed (-/+ = Backward/Forward) (Microns/Seconds)								NaN	299.067	41.0099	6.32796	42	0.652783	0.456585	NaN	NaN	NaN	NaN			-0.172874	291.978	40.4906	5.97001	46	0.636914	0.45063	0.417394	0.528436	0.199726	0.341791			-0.313553	286.208	30.5189	4.49977	46	0.091953	0.13402	0.101869	0.264739	0.036379	0.11798			-0.355486	284.489
393	Positive Forward Head Tip Speed (-/+ = Backward/Forward) (Microns/Seconds)								NaN	301.472	40.893	6.30993	42	0.77373	0.500301	NaN	NaN	NaN	NaN			-0.187311	293.812	40.0214	5.90083	46	0.729023	0.484284	0.377784	0.512046	0.211696	0.353576			-0.356709	286.885	30.2544	4.46077	46	0.058521	0.096866	0.062932	0.198845	0.022324	0.086516			-0.405692	284.882
394	Negative Forward Head Tip Speed (-/+ = Backward/Forward) (Microns/Seconds)								NaN	-268.444	39.3844	6.15081	41	0.77913	0.501029	NaN	NaN	NaN	NaN			0.316623	-255.974	47.9987	7.07702	46	0.78245	0.501489	0.18712	0.378523	0.18609	0.330656			-0.046519	-270.277	53.3544	7.86667	46	0.496992	0.383644	0.854879	0.679644	0.834974	0.625571			-0.032744	-269.734
395	Paused Head Tip Speed (-/+ = Backward/Forward) (Microns/Seconds)								NaN	7.56914	52.3467	10.4693	25	0.551812	0.411586	NaN	NaN	NaN	NaN			-0.376807	-12.1555	78.7771	19.6943	16	0.002167	0.008311	0.385465	0.517711	0.267372	0.400421			-0.044443	5.24267	31.1409	7.55277	17	0.667028	0.462233	0.857906	0.680586	0.758464	0.598887			0.001927	7.66999
396	Absolute Paused Head Tip Speed (-/+ = Backward/Forward) (Microns/Seconds)								NaN	106.131	57.6597	11.5319	25	0.003974	0.013495	NaN	NaN	NaN	NaN			-0.157853	97.0288	59.9371	14.9843	16	0.000401	0.002251	0.633614	0.604091	0.547615	0.530563			-0.257299	91.2948	51.4832	12.4865	17	0.044299	0.080057	0.388378	0.519735	0.38362	0.45892			-0.08427	101.272
397	Positive Paused Head Tip Speed (-/+ = Backward/Forward) (Microns/Seconds)								NaN	103.843	60.3924	12.3275	24	0.001531	0.00646	NaN	NaN	NaN	NaN			-0.248272	88.8493	68.1084	17.0271	16	0.000804	0.003958	0.481276	0.550408	0.189731	0.334139			-0.327117	84.0876	38.2613	9.27973	17	0.137049	0.171001	0.208065	0.400095	0.534023	0.525073			-0.261961	88.0225
398	Negative Paused Head Tip Speed (-/+ = Backward/Forward) (Microns/Seconds)								NaN	-109.14	65.8229	13.1646	25	0.049372	0.086276	NaN	NaN	NaN	NaN			0.082976	-103.678	58.3036	15.0539	15	0.001629	0.006749	0.786495	0.667249	0.977712	0.666475			0.064727	-104.88	86.4404	21.6101	16	0.002378	0.008916	0.867595	0.682053	0.602256	0.550531			0.017941	-107.959
399	Backward Head Tip Speed (-/+ = Backward/Forward) (Microns/Seconds)								NaN	-296.723	84.441	15.4168	30	0.038436	0.072221	NaN	NaN	NaN	NaN			-0.233066	-316.404	61.9214	12.3843	25	0.528515	0.399626	0.324219	0.477523	0.571222	0.540266			0.084008	-289.63	56.5425	10.1553	31	0.233052	0.238298	0.702404	0.638002	0.33017	0.432136			0.162948	-282.964
400	Absolute Backward Head Tip Speed (-/+ = Backward/Forward) (Microns/Seconds)								NaN	340.941	62.8523	11.4752	30	0.007274	0.020624	NaN	NaN	NaN	NaN			-0.097684	334.801	62.5192	12.5038	25	0.115309	0.15316	0.71901	0.64673	0.526168	0.520291			-0.37336	317.474	47.911	8.60507	31	0.782964	0.501224	0.107617	0.271565	0.017639	0.074365			-0.14939	331.552
401	Positive Backward Head Tip Speed (-/+ = Backward/Forward) (Microns/Seconds)								NaN	266.235	112.451	22.4901	25	0.44341	0.362081	NaN	NaN	NaN	NaN			-0.483644	211.849	121.982	27.9846	19	0.15061	0.184089	0.138275	0.31603	0.141826	0.284323			-0.425013	218.442	88.0981	16.649	28	0.808585	0.509758	0.09447	0.251704	0.103039	0.23197			0.073072	274.452
402	Negative Backward Head Tip Speed (-/+ = Backward/Forward) (Microns/Seconds)								NaN	-343.522	64.7835	11.8278	30	0.01151	0.028788	NaN	NaN	NaN	NaN			0.081922	-338.214	62.9176	12.5835	25	0.065004	0.105778	0.75984	0.659003	0.594416	0.547321			0.312401	-323.283	48.808	8.76618	31	0.449505	0.362991	0.174917	0.362263	0.034563	0.114492			0.12281	-335.565
403	Head Speed (-/+ = Backward/Forward) (Microns/Seconds)								NaN	219.551	55.4526	8.55652	42	0.072947	0.113367	NaN	NaN	NaN	NaN			0.258766	233.9	54.3957	8.02021	46	0.015777	0.037185	0.22451	0.40685	0.221007	0.363027			0.134322	227	47.858	6.98081	47	5.9e-05	0.000494	0.501898	0.558865	0.911656	0.649116			-0.120884	212.848
404	Absolute Head Speed (-/+ = Backward/Forward) (Microns/Seconds)								NaN	263.235	38.813	5.98897	42	0.528945	0.399615	NaN	NaN	NaN	NaN			0.013303	263.751	37.5277	5.53316	46	0.458001	0.367103	0.949659	0.697265	0.697677	0.578122			-0.3513	249.6	44.1241	6.43617	47	1e-06	1.8e-05	0.124554	0.297067	0.086608	0.206329			-0.394421	247.926
405	Positive Head Speed (-/+ = Backward/Forward) (Microns/Seconds)								NaN	263.262	39.5521	6.10302	42	0.448173	0.36333	NaN	NaN	NaN	NaN			0.012642	263.762	37.9029	5.58847	46	0.382867	0.328982	0.95196	0.697914	0.710078	0.58113			-0.350218	249.41	43.7016	6.37454	47	0	1.4e-05	0.120138	0.29171	0.072533	0.184487			-0.399918	247.444
406	Negative Head Speed (-/+ = Backward/Forward) (Microns/Seconds)								NaN	-241.519	75.1637	11.8844	40	0.001941	0.007696	NaN	NaN	NaN	NaN			0.214724	-225.38	76.4428	11.7954	42	0.143597	0.17761	0.338014	0.488118	0.251927	0.386868			0.145883	-230.554	80.1732	12.2263	43	0.118948	0.155617	0.52198	0.568806	0.430509	0.479936			-0.148215	-252.659
407	Forward Head Speed (-/+ = Backward/Forward) (Microns/Seconds)								NaN	248.96	43.9284	6.77829	42	0.069833	0.110308	NaN	NaN	NaN	NaN			0.094731	253.121	47.3407	6.98	46	0.011346	0.028645	0.669937	0.621102	0.6489	0.567445			-0.031682	247.568	29.4152	4.33704	46	0.011589	0.028881	0.863186	0.681849	0.351613	0.442709			-0.287549	236.328
408	Absolute Forward Head Speed (-/+ = Backward/Forward) (Microns/Seconds)								NaN	265.629	38.3303	5.9145	42	0.475145	0.372864	NaN	NaN	NaN	NaN			-0.016089	265.013	37.9263	5.59192	46	0.293789	0.277561	0.939782	0.696585	0.601585	0.552095			-0.236006	256.583	27.7119	4.0859	46	0.024902	0.053079	0.212195	0.400229	0.092313	0.216582			-0.397416	250.396
409	Positive Forward Head Speed (-/+ = Backward/Forward) (Microns/Seconds)								NaN	266.298	38.2803	5.90678	42	0.436532	0.359623	NaN	NaN	NaN	NaN			-0.017398	265.632	37.601	5.54397	46	0.310753	0.288832	0.934672	0.694887	0.56151	0.535816			-0.261207	256.299	27.5746	4.06566	46	0.017947	0.041044	0.167364	0.354566	0.073145	0.185029			-0.435297	249.634
410	Negative Forward Head Speed (-/+ = Backward/Forward) (Microns/Seconds)								NaN	-249.582	49.9093	8.20503	37	0.9127	0.536158	NaN	NaN	NaN	NaN			0.463399	-226.454	58.1825	9.19947	40	0.33055	0.302335	0.064538	0.200915	0.075218	0.187545			-0.179411	-258.536	81.5264	12.7323	41	0.121115	0.157459	0.556398	0.580638	0.688964	0.575702			-0.201914	-259.659
411	Paused Head Speed (-/+ = Backward/Forward) (Microns/Seconds)								NaN	15.084	36.1472	7.22944	25	0.520567	0.396731	NaN	NaN	NaN	NaN			-0.5263	-3.94024	43.8462	10.9616	16	0.009116	0.024004	0.158647	0.340983	0.152761	0.297666			-0.17854	8.63032	21.1874	5.1387	17	0.104923	0.14568	0.471159	0.548165	0.473068	0.501273			0.270555	24.8638
412	Absolute Paused Head Speed (-/+ = Backward/Forward) (Microns/Seconds)								NaN	58.946	32.3854	6.47708	25	0.010862	0.027761	NaN	NaN	NaN	NaN			-0.265713	50.3408	32.7342	8.18354	16	0.000344	0.001958	0.415772	0.527286	0.3035	0.416015			-0.256054	50.6536	30.0027	7.27672	17	0.007014	0.020184	0.400239	0.525152	0.426979	0.481401			-0.077586	56.4334
413	Positive Paused Head Speed (-/+ = Backward/Forward) (Microns/Seconds)								NaN	60.1376	37.4185	7.63803	24	0.002282	0.008631	NaN	NaN	NaN	NaN			-0.492568	41.7064	25.0877	6.27192	16	0.025197	0.053246	0.069933	0.212344	0.079585	0.194596			-0.355054	46.852	23.4915	5.69752	17	0.091147	0.133351	0.17123	0.359663	0.249678	0.387261			-0.185261	53.2054
414	Negative Paused Head Speed (-/+ = Backward/Forward) (Microns/Seconds)								NaN	-57.053	40.338	8.23397	24	0.011509	0.028893	NaN	NaN	NaN	NaN			0.081645	-53.7596	35.2175	9.09312	15	0.001438	0.006224	0.790011	0.668315	0.828593	0.622803			-0.028077	-58.1855	49.9823	12.9054	15	0.000554	0.002873	0.941608	0.69689	0.965461	0.663324			0.06364	-54.4858
415	Backward Head Speed (-/+ = Backward/Forward) (Microns/Seconds)								NaN	-277.957	63.6217	11.6157	30	0.026771	0.055355	NaN	NaN	NaN	NaN			-0.12399	-285.845	58.2158	11.6432	25	0.178252	0.203657	0.633472	0.604346	0.754503	0.598477			0.317606	-257.75	44.738	8.03517	31	0.80901	0.509788	0.158522	0.34121	0.035815	0.11697			0.284586	-259.851
416	Absolute Backward Head Speed (-/+ = Backward/Forward) (Microns/Seconds)								NaN	289.226	59.9189	10.9396	30	0.015387	0.036522	NaN	NaN	NaN	NaN			0.036771	291.429	58.1365	11.6273	25	0.045719	0.082238	0.890768	0.687478	0.979772	0.666899			-0.462943	261.487	43.3419	7.78444	31	0.753112	0.493718	0.043759	0.154434	0.009611	0.045952			-0.368747	267.131
417	Positive Backward Head Speed (-/+ = Backward/Forward) (Microns/Seconds)								NaN	188.031	139.184	32.8059	18	0.201644	0.218092	NaN	NaN	NaN	NaN			-0.224781	156.745	144.982	41.8528	12	0.040147	0.07481	0.562038	0.583641	0.340843	0.437866			-0.687753	92.3071	64.7098	17.2944	14	0.286737	0.272907	0.016043	0.080145	0.042124	0.132593			-0.498858	118.598
418	Negative Backward Head Speed (-/+ = Backward/Forward) (Microns/Seconds)								NaN	-290.808	59.6908	10.898	30	0.020612	0.045932	NaN	NaN	NaN	NaN			-0.017164	-291.833	58.2087	11.6417	25	0.041342	0.075729	0.949022	0.69749	0.966293	0.66324			0.467225	-262.919	43.4614	7.80589	31	0.665151	0.461763	0.042339	0.150864	0.008835	0.04359			0.327965	-271.232
419	Midbody Speed (-/+ = Backward/Forward) (Microns/Seconds)								NaN	211.819	46.0943	7.1125	42	0.137587	0.171514	NaN	NaN	NaN	NaN			0.348789	227.897	43.8162	6.46035	46	0.122672	0.158794	0.097992	0.257836	0.117263	0.256116			0.063554	214.749	43.0244	6.27575	47	8e-06	0.000106	0.758205	0.658357	0.776763	0.608844			-0.284724	198.695
420	Absolute Midbody Speed (-/+ = Backward/Forward) (Microns/Seconds)								NaN	236.353	38.0896	5.87735	42	0.473357	0.372219	NaN	NaN	NaN	NaN			0.205881	244.195	35.8057	5.27926	46	0.294347	0.277894	0.323745	0.478733	0.578527	0.544216			-0.266386	226.207	42.2676	6.16537	47	1e-06	2.6e-05	0.236816	0.41689	0.173776	0.321504			-0.479829	218.077
421	Positive Midbody Speed (-/+ = Backward/Forward) (Microns/Seconds)								NaN	236.332	38.9448	6.00931	42	0.350742	0.312534	NaN	NaN	NaN	NaN			0.193597	243.871	36.7224	5.41442	46	0.195095	0.214625	0.353947	0.49847	0.607414	0.549828			-0.241557	226.924	41.8626	6.10628	47	1e-06	2.4e-05	0.275214	0.442356	0.219194	0.360474			-0.452064	218.726
422	Negative Midbody Speed (-/+ = Backward/Forward) (Microns/Seconds)								NaN	-199.98	91.8549	15.5263	35	0.000687	0.003435	NaN	NaN	NaN	NaN			-0.044694	-204.086	94.3262	17.5159	29	0.015859	0.037216	0.861368	0.681505	0.818658	0.619688			0.240067	-177.929	82.7841	13.9931	35	0.054877	0.09277	0.295194	0.456603	0.086358	0.206087			0.092923	-191.445
423	Forward Midbody Speed (-/+ = Backward/Forward) (Microns/Seconds)								NaN	239.438	37.5637	5.7962	42	0.354692	0.314908	NaN	NaN	NaN	NaN			0.174282	245.985	36.2679	5.34741	46	0.156537	0.188935	0.408789	0.524275	0.654921	0.567007			-0.157476	233.523	27.1769	4.00702	46	0.01102	0.028006	0.403897	0.526681	0.196813	0.340999			-0.497104	220.765
424	Absolute Forward Midbody Speed (-/+ = Backward/Forward) (Microns/Seconds)								NaN	239.438	37.5637	5.7962	42	0.354692	0.314494	NaN	NaN	NaN	NaN			0.174282	245.985	36.2679	5.34741	46	0.156537	0.18885	0.408789	0.523821	0.654921	0.566655			-0.157476	233.523	27.1769	4.00702	46	0.01102	0.02798	0.403897	0.526217	0.196813	0.340575			-0.496689	220.781
425	Positive Forward Midbody Speed (-/+ = Backward/Forward) (Microns/Seconds)								NaN	239.438	37.5637	5.7962	42	0.354692	0.314081	NaN	NaN	NaN	NaN			0.174282	245.985	36.2679	5.34741	46	0.156537	0.188766	0.408789	0.523367	0.654921	0.566303			-0.157476	233.523	27.1769	4.00702	46	0.01102	0.027954	0.403897	0.525753	0.196813	0.340152			-0.49669	220.781
426	Negative Forward Midbody Speed (-/+ = Backward/Forward) (Microns/Seconds)								NaN	NaN	NaN	NaN	0	NaN	NaN	NaN	NaN	NaN	NaN			NaN	NaN	NaN	NaN	0	NaN	NaN	NaN	NaN	NaN	NaN			NaN	NaN	NaN	NaN	0	NaN	NaN	NaN	NaN	NaN	NaN			NaN	-280.389
427	Paused Midbody Speed (-/+ = Backward/Forward) (Microns/Seconds)								NaN	0.403865	9.46068	1.89213	25	0.468905	0.370882	NaN	NaN	NaN	NaN			0.098011	1.33111	10.5758	2.64396	16	0.692792	0.472198	0.777488	0.663032	0.925473	0.652608			0.184818	2.15237	6.41936	1.55692	17	0.554278	0.411944	0.479634	0.54938	0.719783	0.584261			0.102875	1.37714
428	Absolute Paused Midbody Speed (-/+ = Backward/Forward) (Microns/Seconds)								NaN	16.037	3.95071	0.790142	25	0.480245	0.375446	NaN	NaN	NaN	NaN			0.162616	16.6795	3.7996	0.949901	16	0.741854	0.489072	0.606557	0.593604	0.602256	0.55017			-0.47814	14.148	3.86664	0.937797	17	0.992065	0.55325	0.132449	0.307468	0.166437	0.312498			-0.263156	14.9974
429	Positive Paused Midbody Speed (-/+ = Backward/Forward) (Microns/Seconds)								NaN	14.536	4.14064	0.828129	25	0.806852	0.50938	NaN	NaN	NaN	NaN			0.168551	15.2339	3.8089	0.952224	16	0.264324	0.258885	0.583846	0.589319	0.698365	0.57766			-0.128623	14.0034	3.8489	0.933495	17	0.892363	0.531155	0.672064	0.621904	0.681807	0.572473			-0.001792	14.5285
430	Negative Paused Midbody Speed (-/+ = Backward/Forward) (Microns/Seconds)								NaN	-15.5618	5.75923	1.15185	25	0.234315	0.238685	NaN	NaN	NaN	NaN			0.11393	-14.9056	7.18962	1.7974	16	0.865312	0.52668	0.76093	0.658019	0.862086	0.635615			0.354544	-13.5199	4.64633	1.1269	17	0.962876	0.54924	0.212671	0.400105	0.442044	0.487715			0.416767	-13.1615
431	Backward Midbody Speed (-/+ = Backward/Forward) (Microns/Seconds)								NaN	-263.175	55.7688	10.1819	30	0.025641	0.053888	NaN	NaN	NaN	NaN			-0.096473	-268.555	56.7184	11.3437	25	0.0405	0.074949	0.725578	0.649477	0.741695	0.594075			0.556057	-232.164	43.0493	7.73188	31	0.985988	0.55226	0.018622	0.087697	0.004797	0.028402			0.567192	-231.543
432	Absolute Backward Midbody Speed (-/+ = Backward/Forward) (Microns/Seconds)								NaN	263.175	55.7688	10.1819	30	0.025641	0.054056	NaN	NaN	NaN	NaN			0.096473	268.555	56.7184	11.3437	25	0.0405	0.074898	0.725578	0.649084	0.741695	0.593733			-0.556057	232.164	43.0493	7.73188	31	0.985988	0.552374	0.018622	0.087418	0.004797	0.028282			-0.567192	231.543
433	Positive Backward Midbody Speed (-/+ = Backward/Forward) (Microns/Seconds)								NaN	NaN	NaN	NaN	0	NaN	NaN	NaN	NaN	NaN	NaN			NaN	NaN	NaN	NaN	0	NaN	NaN	NaN	NaN	NaN	NaN			NaN	NaN	NaN	NaN	0	NaN	NaN	NaN	NaN	NaN	NaN			NaN	NaN
434	Negative Backward Midbody Speed (-/+ = Backward/Forward) (Microns/Seconds)								NaN	-263.175	55.7688	10.1819	30	0.025641	0.05372	NaN	NaN	NaN	NaN			-0.096473	-268.555	56.7184	11.3437	25	0.0405	0.074847	0.725578	0.648691	0.741695	0.593391			0.556057	-232.164	43.0493	7.73188	31	0.985988	0.552145	0.018622	0.087142	0.004797	0.028163			0.567192	-231.543
435	Tail Speed (-/+ = Backward/Forward) (Microns/Seconds)								NaN	200.918	50.0093	7.7166	42	0.121585	0.157994	NaN	NaN	NaN	NaN			0.34212	218.027	49.6767	7.32443	46	0.110892	0.150027	0.111509	0.278534	0.11923	0.257583			0.112685	206.553	44.8079	6.5359	47	0.00013	0.000922	0.578855	0.589918	0.879153	0.640393			-0.240714	188.88
436	Absolute Tail Speed (-/+ = Backward/Forward) (Microns/Seconds)								NaN	231.113	39.4474	6.08686	42	0.471714	0.372122	NaN	NaN	NaN	NaN			0.256732	241.24	36.0376	5.31345	46	0.323465	0.29757	0.213559	0.398733	0.330436	0.430863			-0.213725	222.682	41.9167	6.11418	47	1e-06	2.9e-05	0.331181	0.483443	0.255007	0.389449			-0.422315	214.453
437	Positive Tail Speed (-/+ = Backward/Forward) (Microns/Seconds)								NaN	231.017	40.3256	6.22237	42	0.425712	0.354281	NaN	NaN	NaN	NaN			0.241488	240.756	36.8974	5.44023	46	0.247542	0.247759	0.242069	0.419644	0.343041	0.43786			-0.193104	223.23	41.4405	6.04471	47	1e-06	2.5e-05	0.371876	0.50823	0.306208	0.415632			-0.41053	214.463
438	Negative Tail Speed (-/+ = Backward/Forward) (Microns/Seconds)								NaN	-198.859	87.9117	14.2612	38	0.008259	0.022631	NaN	NaN	NaN	NaN			-0.13611	-210.824	84.9893	14.1649	36	0.005562	0.01708	0.553514	0.579264	0.452276	0.490448			0.175192	-183.457	83.8824	13.9804	36	0.04987	0.086586	0.443114	0.537969	0.286761	0.407524			-0.023654	-200.938
439	Forward Tail Speed (-/+ = Backward/Forward) (Microns/Seconds)								NaN	226.004	39.6018	6.11069	42	0.178274	0.203596	NaN	NaN	NaN	NaN			0.224689	234.902	41.9751	6.18889	46	0.133206	0.167446	0.30914	0.466464	0.302206	0.416292			-0.044126	224.257	28.6478	4.22389	46	0.005725	0.017483	0.814672	0.671881	0.464797	0.496289			-0.420193	209.364
440	Absolute Forward Tail Speed (-/+ = Backward/Forward) (Microns/Seconds)								NaN	233.44	38.3097	5.91131	42	0.415714	0.347571	NaN	NaN	NaN	NaN			0.245357	242.84	36.5154	5.38391	46	0.156291	0.188722	0.243068	0.420881	0.360319	0.448796			-0.098207	229.678	27.3245	4.02878	46	0.005555	0.01708	0.600525	0.592801	0.310103	0.417659			-0.446825	216.322
441	Positive Forward Tail Speed (-/+ = Backward/Forward) (Microns/Seconds)								NaN	233.562	38.4118	5.92706	42	0.444189	0.362169	NaN	NaN	NaN	NaN			0.240178	242.787	36.5	5.38164	46	0.1673	0.198286	0.252423	0.425618	0.373629	0.456386			-0.102611	229.62	27.2481	4.01752	46	0.005386	0.016655	0.58368	0.589553	0.290614	0.410068			-0.446078	216.427
442	Negative Forward Tail Speed (-/+ = Backward/Forward) (Microns/Seconds)								NaN	-231.377	69.7386	12.5254	31	0.16021	0.192591	NaN	NaN	NaN	NaN			-0.057731	-235.403	58.8558	10.9292	29	0.170072	0.199815	0.809493	0.670601	0.563998	0.536351			-0.005533	-231.763	63.6878	12.4902	26	0.041855	0.076617	0.982677	0.704029	0.682867	0.572327			0.199692	-217.451
443	Paused Tail Speed (-/+ = Backward/Forward) (Microns/Seconds)								NaN	-0.123757	8.83646	1.76729	25	0.008939	0.023769	NaN	NaN	NaN	NaN			0.483634	4.14985	10.1598	2.53996	16	0.553666	0.412057	0.177858	0.366812	0.3035	0.415606			0.34907	2.96078	9.234	2.23957	17	0.052083	0.088995	0.287337	0.452497	0.191257	0.334708			0.568103	4.89626
444	Absolute Paused Tail Speed (-/+ = Backward/Forward) (Microns/Seconds)								NaN	16.4474	5.1622	1.03244	25	0.736387	0.486777	NaN	NaN	NaN	NaN			0.310428	18.0499	4.78658	1.19664	16	0.006464	0.019153	0.317797	0.474683	0.256015	0.389278			0.099721	16.9622	8.95493	2.17189	17	0.000294	0.001713	0.832362	0.675544	0.555612	0.533849			0.226604	17.6172
445	Positive Paused Tail Speed (-/+ = Backward/Forward) (Microns/Seconds)								NaN	16.1799	4.85597	0.99122	24	0.062183	0.102174	NaN	NaN	NaN	NaN			0.4495	18.3626	5.95992	1.48998	16	0.761765	0.495774	0.232865	0.414375	0.300531	0.416044			0.228959	17.2917	7.91604	1.91992	17	0.01731	0.039824	0.611476	0.595659	0.801507	0.615071			0.595927	19.0737
446	Negative Paused Tail Speed (-/+ = Backward/Forward) (Microns/Seconds)								NaN	-15.8282	7.79016	1.55803	25	0.039798	0.074366	NaN	NaN	NaN	NaN			0.006392	-15.7784	6.42622	1.65924	15	0.617291	0.440794	0.982674	0.704368	0.888908	0.643792			0.08905	-15.1345	10.2786	2.49293	17	0.000222	0.001393	0.815163	0.671163	0.457408	0.492939			0.239555	-13.962
447	Backward Tail Speed (-/+ = Backward/Forward) (Microns/Seconds)								NaN	-237.733	63.5409	11.6009	30	0.010708	0.02763	NaN	NaN	NaN	NaN			-0.334366	-258.979	58.1527	11.6305	25	0.174966	0.200583	0.201554	0.395285	0.365828	0.450816			0.179614	-226.321	46.9041	8.42422	31	0.756827	0.49459	0.429538	0.530636	0.143122	0.284869			0.23703	-222.672
448	Absolute Backward Tail Speed (-/+ = Backward/Forward) (Microns/Seconds)								NaN	262.144	59.399	10.8447	30	0.030934	0.06133	NaN	NaN	NaN	NaN			0.088843	267.421	59.1269	11.8254	25	0.048857	0.085711	0.743573	0.651776	0.92593	0.652269			-0.583007	227.514	46.7202	8.3912	31	0.766267	0.497383	0.014461	0.075033	0.005247	0.029674			-0.571649	228.189
449	Positive Backward Tail Speed (-/+ = Backward/Forward) (Microns/Seconds)								NaN	225.622	135.698	33.9245	16	0.93451	0.541538	NaN	NaN	NaN	NaN			0.355505	273.863	119.645	36.0744	11	0.844662	0.522126	0.339958	0.489015	0.335922	0.433949			0.089254	237.734	114.683	66.2124	3	NaN	NaN	0.880541	0.683509	0.957688	0.660266			-0.689249	132.092
450	Negative Backward Tail Speed (-/+ = Backward/Forward) (Microns/Seconds)								NaN	-262.19	59.5248	10.8677	30	0.034086	0.065836	NaN	NaN	NaN	NaN			-0.092264	-267.682	59.3177	11.8635	25	0.049183	0.086001	0.734232	0.65014	0.92593	0.651939			0.581543	-227.574	46.7082	8.38904	31	0.741556	0.488995	0.014617	0.07531	0.005018	0.028966			0.560221	-228.843
451	Tail Tip Speed (-/+ = Backward/Forward) (Microns/Seconds)								NaN	204.668	53.3326	8.2294	42	0.0675	0.108207	NaN	NaN	NaN	NaN			0.349397	223.302	55.0416	8.11544	46	0.131327	0.16609	0.110583	0.276687	0.121224	0.260272			0.121959	211.172	47.1879	6.88306	47	0.000342	0.001955	0.545996	0.57794	0.931232	0.653358			-0.226874	192.568
452	Absolute Tail Tip Speed (-/+ = Backward/Forward) (Microns/Seconds)								NaN	241.25	40.6255	6.26865	42	0.86043	0.526681	NaN	NaN	NaN	NaN			0.273301	252.353	38.0875	5.6157	46	0.466663	0.369868	0.190675	0.381539	0.302206	0.41588			-0.255321	230.877	43.3692	6.32604	47	2e-06	3.7e-05	0.247338	0.42234	0.187143	0.332103			-0.432006	223.699
453	Positive Tail Tip Speed (-/+ = Backward/Forward) (Microns/Seconds)								NaN	240.415	41.1474	6.34919	42	0.765644	0.497458	NaN	NaN	NaN	NaN			0.2636	251.262	38.8375	5.72628	46	0.342434	0.307775	0.208086	0.399614	0.322202	0.426116			-0.230472	230.932	42.5148	6.20143	47	2e-06	3.2e-05	0.288263	0.452509	0.210085	0.35258			-0.429112	222.758
454	Negative Tail Tip Speed (-/+ = Backward/Forward) (Microns/Seconds)								NaN	-213.63	97.0434	15.3439	40	0.005419	0.016736	NaN	NaN	NaN	NaN			0.021793	-211.515	101.375	15.8322	41	0.007683	0.021336	0.923824	0.693446	0.936004	0.656044			0.143949	-199.66	97.478	15.813	38	0.158936	0.191231	0.527994	0.569899	0.392709	0.463418			0.028711	-210.843
455	Forward Tail Tip Speed (-/+ = Backward/Forward) (Microns/Seconds)								NaN	231.161	41.9474	6.47263	42	0.225645	0.234911	NaN	NaN	NaN	NaN			0.233395	240.951	47.1662	6.95427	46	0.104318	0.145214	0.305656	0.466444	0.250693	0.387108			-0.039018	229.524	30.6271	4.51572	46	0.00826	0.022542	0.836276	0.676492	0.444637	0.487099			-0.408731	214.016
456	Absolute Forward Tail Tip Speed (-/+ = Backward/Forward) (Microns/Seconds)								NaN	243.163	40.0263	6.17619	42	0.591475	0.429758	NaN	NaN	NaN	NaN			0.25853	253.511	38.5161	5.67889	46	0.227404	0.235832	0.220864	0.406217	0.334604	0.434262			-0.137553	237.657	28.7463	4.23841	46	0.004695	0.015327	0.464659	0.544889	0.211696	0.353152			-0.461182	224.703
457	Positive Forward Tail Tip Speed (-/+ = Backward/Forward) (Microns/Seconds)								NaN	243.048	40.08	6.18449	42	0.608948	0.437385	NaN	NaN	NaN	NaN			0.25194	253.146	38.4286	5.66599	46	0.192673	0.212568	0.231991	0.413815	0.351613	0.442308			-0.142794	237.325	28.6031	4.2173	46	0.00404	0.013652	0.446978	0.53956	0.217871	0.360429			-0.463232	224.481
458	Negative Forward Tail Tip Speed (-/+ = Backward/Forward) (Microns/Seconds)								NaN	-216.197	105.678	16.922	39	0.073841	0.114098	NaN	NaN	NaN	NaN			-0.073035	-223.915	98.2099	16.1456	37	0.005838	0.017807	0.742338	0.652239	0.900755	0.646316			-0.008644	-217.11	108.619	18.628	34	0.019698	0.044409	0.971152	0.701893	0.969125	0.663548			0.127555	-202.717
459	Paused Tail Tip Speed (-/+ = Backward/Forward) (Microns/Seconds)								NaN	-2.77238	11.7103	2.34205	25	0.038174	0.072031	NaN	NaN	NaN	NaN			0.420364	2.15019	12.602	3.15051	16	0.441514	0.361848	0.219431	0.4056	0.414988	0.474808			0.498367	3.06362	9.0388	2.19223	17	0.18875	0.210653	0.07651	0.224925	0.118025	0.255375			0.461509	2.63201
460	Absolute Paused Tail Tip Speed (-/+ = Backward/Forward) (Microns/Seconds)								NaN	25.5208	9.94983	1.98996	25	0.012979	0.031729	NaN	NaN	NaN	NaN			-0.082255	24.7024	6.87449	1.71862	16	0.516711	0.395469	0.757273	0.658321	0.738322	0.59308			-0.057568	24.948	12.3113	2.98593	17	9.9e-05	0.000751	0.874262	0.682577	0.572926	0.540775			0.290471	28.4109
461	Positive Paused Tail Tip Speed (-/+ = Backward/Forward) (Microns/Seconds)								NaN	21.7888	6.66584	1.33317	25	0.606979	0.437135	NaN	NaN	NaN	NaN			0.186609	23.0327	8.9868	2.2467	16	0.742975	0.489572	0.638035	0.605573	0.547615	0.530193			0.651616	26.1323	14.2164	3.44797	17	0.000595	0.003051	0.253261	0.425092	0.77804	0.608474			0.915189	27.8893
462	Negative Paused Tail Tip Speed (-/+ = Backward/Forward) (Microns/Seconds)								NaN	-28.4646	17.34	3.468	25	0.000294	0.001726	NaN	NaN	NaN	NaN			0.323136	-22.8615	9.76998	2.4425	16	0.932623	0.541026	0.194309	0.384647	0.512603	0.514929			0.324554	-22.8369	12.1943	2.95755	17	5.5e-05	0.000465	0.224146	0.407189	0.209254	0.351608			0.043167	-27.7161
463	Backward Tail Tip Speed (-/+ = Backward/Forward) (Microns/Seconds)								NaN	-240.933	75.7435	13.8288	30	0.072142	0.112635	NaN	NaN	NaN	NaN			-0.306853	-264.175	64.0746	12.8149	25	0.971649	0.551445	0.223104	0.406294	0.356937	0.445781			0.047699	-237.32	46.2791	8.31197	31	0.111909	0.150197	0.823772	0.673005	0.406816	0.470488			-0.010169	-241.703
464	Absolute Backward Tail Tip Speed (-/+ = Backward/Forward) (Microns/Seconds)								NaN	288.328	62.4695	11.4053	30	0.111719	0.150241	NaN	NaN	NaN	NaN			0.019607	289.553	66.9861	13.3972	25	0.136493	0.170465	0.94478	0.697492	0.939368	0.656748			-0.607918	250.352	51.6489	9.27641	31	0.705652	0.476387	0.012416	0.06628	0.004586	0.027502			-0.5373	254.763
465	Positive Backward Tail Tip Speed (-/+ = Backward/Forward) (Microns/Seconds)								NaN	223.397	122.046	24.4092	25	0.018051	0.041214	NaN	NaN	NaN	NaN			0.405225	272.853	89.1115	19.9259	20	0.063438	0.10392	0.1239	0.296945	0.196859	0.339811			-0.615514	148.276	123.091	25.1258	24	0.005287	0.016556	0.037211	0.140728	0.064314	0.171744			-0.824986	122.71
466	Negative Backward Tail Tip Speed (-/+ = Backward/Forward) (Microns/Seconds)								NaN	-290.757	63.045	11.5104	30	0.213593	0.227368	NaN	NaN	NaN	NaN			0.005632	-290.402	68.0474	13.6095	25	0.169309	0.199876	0.984187	0.703407	0.859129	0.635119			0.608086	-252.42	52.4597	9.42205	31	0.654261	0.457145	0.012599	0.066538	0.003822	0.023635			0.521227	-257.896
467	Head Tip Motion Direction (-/+ = Toward V/D) (Degrees/Seconds)								NaN	0.004055	0.028632	0.004418	42	0.936814	0.541361	NaN	NaN	NaN	NaN			-0.127894	0.000393	0.027402	0.00404	46	0.945523	0.543597	0.542409	0.57662	0.550302	0.529479			-0.072208	0.001988	0.030305	0.00442	47	0.568925	0.418447	0.741588	0.651968	1	0.666643			-0.237124	-0.002734
468	Absolute Head Tip Motion Direction (-/+ = Toward V/D) (Degrees/Seconds)								NaN	0.857349	0.099058	0.015285	42	0.982407	0.552319	NaN	NaN	NaN	NaN			-0.805976	0.77751	0.098407	0.014509	46	0.329632	0.301597	0.000282	0.003504	0.000391	0.003883			-0.465529	0.811234	0.142467	0.020781	47	3.5e-05	0.000336	0.077526	0.22656	0.071235	0.182857			-0.07893	0.84953
469	Positive Head Tip Motion Direction (-/+ = Toward V/D) (Degrees/Seconds)								NaN	0.865579	0.103264	0.015934	42	0.905415	0.533739	NaN	NaN	NaN	NaN			-0.924942	0.770066	0.098653	0.014546	46	0.809563	0.509898	2.8e-05	0.000457	7.4e-05	0.001036			-0.576517	0.806046	0.145612	0.02124	47	9e-05	0.000704	0.027624	0.11738	0.030342	0.106873			-0.191655	0.845788
470	Negative Head Tip Motion Direction (-/+ = Toward V/D) (Degrees/Seconds)								NaN	-0.850256	0.103177	0.015921	42	0.605415	0.436708	NaN	NaN	NaN	NaN			0.620962	-0.786187	0.104547	0.015415	46	0.977145	0.552008	0.004865	0.032408	0.003599	0.022655			0.308344	-0.818442	0.145696	0.021252	47	5.5e-05	0.000464	0.234298	0.414927	0.234998	0.37323			-0.040285	-0.854413
471	Forward Head Tip Motion Direction (-/+ = Toward V/D) (Degrees/Seconds)								NaN	0.000238	0.022374	0.003452	42	0.091131	0.133617	NaN	NaN	NaN	NaN			-0.015146	-0.000101	0.02639	0.003891	46	0.001577	0.006584	0.948209	0.697933	0.864022	0.635696			0.071814	0.001845	0.025859	0.003813	46	0.189163	0.211026	0.755502	0.657942	0.539205	0.528301			-0.001438	0.000206
472	Absolute Forward Head Tip Motion Direction (-/+ = Toward V/D) (Degrees/Seconds)								NaN	0.853601	0.095412	0.014722	42	0.811158	0.510426	NaN	NaN	NaN	NaN			-0.830205	0.774389	0.095659	0.014104	46	0.328124	0.300523	0.000201	0.002707	0.000355	0.003661			-0.323981	0.822689	0.102069	0.015049	46	0.348434	0.3113	0.145678	0.323451	0.095591	0.219463			-0.046671	0.849148
473	Positive Forward Head Tip Motion Direction (-/+ = Toward V/D) (Degrees/Seconds)								NaN	0.858448	0.095711	0.014769	42	0.847123	0.523048	NaN	NaN	NaN	NaN			-0.954556	0.767086	0.095923	0.014143	46	0.989233	0.552814	2.4e-05	0.000396	6.2e-05	0.000896			-0.424	0.817866	0.106107	0.015645	46	0.561019	0.414668	0.062635	0.198757	0.065468	0.172837			-0.129013	0.8461
474	Negative Forward Head Tip Motion Direction (-/+ = Toward V/D) (Degrees/Seconds)								NaN	-0.850185	0.102297	0.015785	42	0.922659	0.538373	NaN	NaN	NaN	NaN			0.658524	-0.78282	0.101869	0.01502	46	0.809747	0.509895	0.002689	0.020499	0.002327	0.016432			0.198733	-0.829855	0.108066	0.015934	46	0.154786	0.18783	0.367245	0.5047	0.257651	0.390911			-0.036065	-0.853874
475	Paused Head Tip Motion Direction (-/+ = Toward V/D) (Degrees/Seconds)								NaN	0.033513	0.286819	0.057364	25	0.994227	0.554341	NaN	NaN	NaN	NaN			0.218535	0.096193	0.404511	0.101128	16	0.360911	0.31678	0.594651	0.591743	0.678687	0.572965			-0.112697	0.001189	0.271225	0.065782	17	0.067426	0.108152	0.71331	0.64356	0.837573	0.626506			-0.215071	-0.028174
476	Absolute Paused Head Tip Motion Direction (-/+ = Toward V/D) (Degrees/Seconds)								NaN	0.642113	0.32948	0.065896	25	0.000966	0.004642	NaN	NaN	NaN	NaN			-0.091448	0.611982	0.229115	0.057279	16	0.018846	0.042739	0.731894	0.650405	0.841132	0.627482			-0.190059	0.579492	0.283102	0.068662	17	0.187749	0.210058	0.51453	0.565269	0.555612	0.533481			-0.208524	0.573408
477	Positive Paused Head Tip Motion Direction (-/+ = Toward V/D) (Degrees/Seconds)								NaN	0.620393	0.398407	0.079681	25	0.000272	0.001632	NaN	NaN	NaN	NaN			-0.057523	0.597475	0.315864	0.078966	16	0.162311	0.194684	0.839244	0.676304	0.904271	0.646837			-0.151558	0.560011	0.226118	0.054842	17	0.03133	0.061707	0.536113	0.574053	0.817607	0.619904			-0.296671	0.502197
478	Negative Paused Head Tip Motion Direction (-/+ = Toward V/D) (Degrees/Seconds)								NaN	-0.632478	0.338294	0.069054	24	0.068765	0.109067	NaN	NaN	NaN	NaN			0.322422	-0.523405	0.219539	0.056685	15	0.106257	0.146701	0.229873	0.411525	0.153021	0.29734			0.072839	-0.607837	0.370539	0.092635	16	0.041341	0.075779	0.832552	0.675327	0.464407	0.496635			-0.016342	-0.638007
479	Backward Head Tip Motion Direction (-/+ = Toward V/D) (Degrees/Seconds)								NaN	0.021081	0.332405	0.060689	30	0.005118	0.016177	NaN	NaN	NaN	NaN			-0.063137	9.5e-05	0.274063	0.054813	25	0.40873	0.344186	0.798454	0.668952	0.40276	0.468915			-0.008418	0.018283	0.352811	0.063367	31	0.075853	0.11654	0.974666	0.702031	0.868234	0.637446			-0.322659	-0.086172
480	Absolute Backward Head Tip Motion Direction (-/+ = Toward V/D) (Degrees/Seconds)								NaN	0.959005	0.198042	0.036157	30	0.035252	0.067508	NaN	NaN	NaN	NaN			-0.363678	0.886981	0.13509	0.027018	25	0.789453	0.50287	0.116722	0.286711	0.02104	0.08269			0.17455	0.993573	0.179736	0.032282	31	0.755354	0.493987	0.4786	0.550327	0.649522	0.566209			0.404675	1.03915
481	Positive Backward Head Tip Motion Direction (-/+ = Toward V/D) (Degrees/Seconds)								NaN	0.946822	0.289747	0.0529	30	0.40907	0.343935	NaN	NaN	NaN	NaN			-0.28574	0.864029	0.197771	0.039554	25	0.778921	0.501014	0.215749	0.399793	0.173609	0.321624			0.135683	0.986135	0.303176	0.054452	31	0.555678	0.412644	0.6065	0.593941	0.712971	0.582127			0.008778	0.949365
482	Negative Backward Head Tip Motion Direction (-/+ = Toward V/D) (Degrees/Seconds)								NaN	-0.917288	0.25528	0.046608	30	0.894091	0.531479	NaN	NaN	NaN	NaN			0.084656	-0.895677	0.263444	0.052689	25	0.843341	0.522027	0.759941	0.658704	0.493612	0.510978			-0.165298	-0.959486	0.327909	0.058894	31	0.740882	0.48879	0.576449	0.588277	0.578614	0.543196			-0.552736	-1.05839
483	Head Motion Direction (-/+ = Toward V/D) (Degrees/Seconds)								NaN	0.004197	0.063335	0.009773	42	0.052968	0.090051	NaN	NaN	NaN	NaN			-0.011326	0.003479	0.056656	0.008353	46	0.872064	0.527692	0.955639	0.699225	0.890367	0.64284			0.127303	0.012259	0.059663	0.008703	47	0.039584	0.074069	0.539467	0.575145	0.487388	0.508318			-0.0572	0.000574
484	Absolute Head Motion Direction (-/+ = Toward V/D) (Degrees/Seconds)								NaN	1.47251	0.190863	0.029451	42	0.678404	0.46819	NaN	NaN	NaN	NaN			-0.595476	1.35885	0.199702	0.029444	46	0.390465	0.333281	0.007703	0.045204	0.006711	0.035501			-0.535809	1.37024	0.250459	0.036533	47	6.9e-05	0.000559	0.032076	0.129243	0.032279	0.110888			-0.067985	1.45953
485	Positive Head Motion Direction (-/+ = Toward V/D) (Degrees/Seconds)								NaN	1.48563	0.202392	0.03123	42	0.914497	0.536747	NaN	NaN	NaN	NaN			-0.642757	1.35554	0.207216	0.030552	46	0.048005	0.085326	0.003778	0.026987	0.0029	0.019489			-0.547534	1.37481	0.259995	0.037924	47	0.000186	0.001191	0.026645	0.115206	0.030342	0.106603			-0.06415	1.47264
486	Negative Head Motion Direction (-/+ = Toward V/D) (Degrees/Seconds)								NaN	-1.46184	0.203312	0.031372	42	0.461564	0.369082	NaN	NaN	NaN	NaN			0.483786	-1.36348	0.206594	0.030461	46	0.335698	0.305695	0.027056	0.115966	0.031465	0.109169			0.468887	-1.36651	0.249662	0.036417	47	4.7e-05	0.000419	0.050513	0.172108	0.07792	0.191536			0.064793	-1.44866
487	Forward Head Motion Direction (-/+ = Toward V/D) (Degrees/Seconds)								NaN	-0.00255	0.047554	0.007338	42	0.2546	0.252758	NaN	NaN	NaN	NaN			0.11165	0.002759	0.055439	0.008174	46	0.007039	0.020235	0.630074	0.603439	0.294445	0.412544			0.300498	0.01174	0.056874	0.008386	46	0.804904	0.509582	0.20316	0.39477	0.151943	0.296904			0.268515	0.010219
488	Absolute Forward Head Motion Direction (-/+ = Toward V/D) (Degrees/Seconds)								NaN	1.47637	0.191817	0.029598	42	0.592091	0.429626	NaN	NaN	NaN	NaN			-0.615087	1.35838	0.196462	0.028967	46	0.268857	0.26105	0.005494	0.035474	0.006064	0.032703			-0.41729	1.39632	0.183502	0.027056	46	0.961596	0.548858	0.049151	0.169025	0.041098	0.130545			-0.024427	1.47168
489	Positive Forward Head Motion Direction (-/+ = Toward V/D) (Degrees/Seconds)								NaN	1.48187	0.199399	0.030768	42	0.338554	0.307879	NaN	NaN	NaN	NaN			-0.637832	1.35469	0.203125	0.029949	46	0.029413	0.058789	0.003955	0.027721	0.002599	0.017811			-0.399204	1.40227	0.195213	0.028783	46	0.971766	0.551395	0.062261	0.198422	0.064256	0.171919			0.032623	1.48838
490	Negative Forward Head Motion Direction (-/+ = Toward V/D) (Degrees/Seconds)								NaN	-1.4741	0.204499	0.031555	42	0.520545	0.397164	NaN	NaN	NaN	NaN			0.541921	-1.36328	0.202719	0.029889	46	0.884383	0.529092	0.01257	0.066624	0.019988	0.081075			0.404385	-1.39141	0.182434	0.026898	46	0.676895	0.467388	0.049407	0.169119	0.06795	0.178037			0.084363	-1.45685
491	Paused Head Motion Direction (-/+ = Toward V/D) (Degrees/Seconds)								NaN	-0.035743	0.606532	0.121306	25	0.989945	0.552983	NaN	NaN	NaN	NaN			0.311424	0.153146	0.667073	0.166768	16	0.053545	0.090746	0.367031	0.504875	0.565554	0.537463			0.099629	0.024685	0.521238	0.126419	17	0.006321	0.018833	0.732087	0.649797	0.426979	0.481012			-0.048068	-0.064898
492	Absolute Paused Head Motion Direction (-/+ = Toward V/D) (Degrees/Seconds)								NaN	0.759729	0.421454	0.084291	25	0.00116	0.005318	NaN	NaN	NaN	NaN			-0.104721	0.715594	0.413449	0.103362	16	0.001278	0.005678	0.74283	0.652284	1	0.666324			-0.177909	0.684748	0.450556	0.109276	17	0.045795	0.082319	0.590579	0.590472	0.426979	0.480622			-0.173721	0.686513
493	Positive Paused Head Motion Direction (-/+ = Toward V/D) (Degrees/Seconds)								NaN	0.693647	0.534802	0.11402	22	9.3e-05	0.000728	NaN	NaN	NaN	NaN			0.051226	0.721043	0.506596	0.130802	15	0.151807	0.184965	0.875565	0.682513	0.698993	0.577493			-0.122765	0.627993	0.458449	0.114612	16	0.03121	0.061515	0.68714	0.629941	0.711703	0.582117			-0.244619	0.562825
494	Negative Paused Head Motion Direction (-/+ = Toward V/D) (Degrees/Seconds)								NaN	-0.713373	0.358192	0.074688	23	0.163044	0.195389	NaN	NaN	NaN	NaN			0.547398	-0.5173	0.253802	0.065531	15	0.069514	0.109932	0.056242	0.185226	0.064087	0.171799			0.174157	-0.650992	0.484287	0.121072	16	0.022835	0.049816	0.664631	0.61851	0.310775	0.418159			-0.148942	-0.766723
495	Backward Head Motion Direction (-/+ = Toward V/D) (Degrees/Seconds)								NaN	0.025497	0.616532	0.112563	30	0.021745	0.04798	NaN	NaN	NaN	NaN			-0.078838	-0.02311	0.461006	0.092201	25	0.781554	0.501154	0.73967	0.651832	0.422035	0.478151			0.09196	0.082193	0.674289	0.121106	31	0.136197	0.170174	0.732888	0.649338	0.823063	0.621332			-0.348555	-0.189399
496	Absolute Backward Head Motion Direction (-/+ = Toward V/D) (Degrees/Seconds)								NaN	1.60102	0.387521	0.070751	30	0.00113	0.005218	NaN	NaN	NaN	NaN			-0.292733	1.48758	0.268995	0.053799	25	0.587559	0.428181	0.207583	0.400731	0.020116	0.080655			0.18679	1.6734	0.276727	0.049702	31	0.528714	0.399552	0.406302	0.526105	0.925291	0.653474			0.386832	1.75092
497	Positive Backward Head Motion Direction (-/+ = Toward V/D) (Degrees/Seconds)								NaN	1.68968	0.444519	0.084006	28	0.171939	0.199145	NaN	NaN	NaN	NaN			-0.580496	1.43164	0.388075	0.077615	25	0.173681	0.199875	0.02838	0.118215	0.01913	0.079686			0.096674	1.73266	0.524968	0.095846	30	0.00488	0.015552	0.737253	0.652034	0.714609	0.582099			-0.192758	1.604
498	Negative Backward Head Motion Direction (-/+ = Toward V/D) (Degrees/Seconds)								NaN	-1.48396	0.446174	0.08146	30	0.28404	0.271779	NaN	NaN	NaN	NaN			0.023998	-1.47325	0.480881	0.096176	25	0.040228	0.074909	0.93264	0.694424	0.832662	0.624849			-0.217623	-1.58106	0.469526	0.085723	30	0.217028	0.229035	0.414967	0.526717	0.3871	0.460313			-0.557931	-1.73289
499	Midbody Motion Direction (-/+ = Toward V/D) (Degrees/Seconds)								NaN	0.005174	0.038856	0.005996	42	0.89808	0.532325	NaN	NaN	NaN	NaN			-0.193452	-0.002343	0.04058	0.005983	46	0.322776	0.297038	0.377332	0.512371	0.373629	0.455986			0.21509	0.013532	0.050145	0.007314	47	0.360671	0.317188	0.379352	0.513229	0.45701	0.492892			-0.244092	-0.00431
500	Absolute Midbody Motion Direction (-/+ = Toward V/D) (Degrees/Seconds)								NaN	0.879343	0.142619	0.022007	42	0.881563	0.529519	NaN	NaN	NaN	NaN			0.087858	0.891873	0.182237	0.026869	46	2e-06	3.8e-05	0.719171	0.646481	0.766798	0.603072			-0.980549	0.739498	0.141697	0.020669	47	1e-05	0.000116	1.3e-05	0.000249	1.5e-05	0.000256			-0.861753	0.75644
501	Positive Midbody Motion Direction (-/+ = Toward V/D) (Degrees/Seconds)								NaN	0.879701	0.142738	0.022025	42	0.006777	0.01982	NaN	NaN	NaN	NaN			0.072592	0.890063	0.183482	0.027053	46	4e-06	5.6e-05	0.767184	0.659953	0.735111	0.592211			-0.960111	0.742657	0.145318	0.021197	47	2.8e-05	0.000283	2.3e-05	0.000378	1.5e-05	0.000253			-0.863229	0.756486
502	Negative Midbody Motion Direction (-/+ = Toward V/D) (Degrees/Seconds)								NaN	-0.879523	0.150624	0.023242	42	0.42	0.350285	NaN	NaN	NaN	NaN			-0.100048	-0.894593	0.185858	0.027403	46	4e-06	5.7e-05	0.675989	0.624364	0.910206	0.648748			0.956093	-0.735512	0.143094	0.020872	47	1.5e-05	0.000164	1.4e-05	0.000264	1.4e-05	0.000253			0.819259	-0.756123
503	Forward Midbody Motion Direction (-/+ = Toward V/D) (Degrees/Seconds)								NaN	0.004269	0.04478	0.00691	42	0.858692	0.527533	NaN	NaN	NaN	NaN			-0.118961	-0.001058	0.043626	0.006432	46	0.405332	0.341645	0.574045	0.588668	0.590004	0.544339			0.200685	0.013256	0.056229	0.008291	46	0.712582	0.47843	0.407373	0.52657	0.420153	0.476796			-0.339564	-0.010936
504	Absolute Forward Midbody Motion Direction (-/+ = Toward V/D) (Degrees/Seconds)								NaN	0.883467	0.134238	0.020713	42	0.894712	0.53138	NaN	NaN	NaN	NaN			0.071938	0.893124	0.180857	0.026666	46	2e-06	3.3e-05	0.775597	0.662565	0.654921	0.565951			-0.917582	0.760293	0.098215	0.014481	46	0.226957	0.235458	6e-06	0.000141	9e-06	0.000169			-0.918105	0.760222
505	Positive Forward Midbody Motion Direction (-/+ = Toward V/D) (Degrees/Seconds)								NaN	0.881368	0.130323	0.020109	42	0.754719	0.494291	NaN	NaN	NaN	NaN			0.078341	0.891578	0.181265	0.026726	46	3e-06	5.1e-05	0.760951	0.657652	0.811813	0.616856			-0.906038	0.76329	0.105046	0.015488	46	0.089741	0.13201	1.3e-05	0.000251	1.2e-05	0.000221			-0.971693	0.754734
506	Negative Forward Midbody Motion Direction (-/+ = Toward V/D) (Degrees/Seconds)								NaN	-0.885971	0.146622	0.022624	42	0.948638	0.544459	NaN	NaN	NaN	NaN			-0.066791	-0.895764	0.185438	0.027341	46	4e-06	5.7e-05	0.783258	0.666415	0.722557	0.585488			0.885032	-0.756206	0.099347	0.014648	46	0.343255	0.30841	8e-06	0.000177	2.2e-05	0.000371			0.836111	-0.763379
507	Paused Midbody Motion Direction (-/+ = Toward V/D) (Degrees/Seconds)								NaN	0.004769	0.046241	0.009248	25	0.009109	0.02408	NaN	NaN	NaN	NaN			-0.383794	-0.012978	0.057168	0.014292	16	0.582192	0.425651	0.306346	0.467014	0.204266	0.346999			0.029068	0.006113	0.047871	0.01161	17	0.882642	0.529106	0.928383	0.695104	0.758464	0.598547			0.030042	0.006158
508	Absolute Paused Midbody Motion Direction (-/+ = Toward V/D) (Degrees/Seconds)								NaN	0.067691	0.026693	0.005339	25	0.002031	0.007938	NaN	NaN	NaN	NaN			0.33573	0.076653	0.030416	0.007604	16	0.019516	0.044108	0.342741	0.491583	0.279071	0.404024			-0.227177	0.061627	0.027026	0.006555	17	0.057616	0.096195	0.47805	0.550123	0.270518	0.399117			-0.219487	0.061833
509	Positive Paused Midbody Motion Direction (-/+ = Toward V/D) (Degrees/Seconds)								NaN	0.062646	0.031854	0.006371	25	0.805339	0.509738	NaN	NaN	NaN	NaN			-0.006222	0.062448	0.023865	0.006162	15	0.9211	0.537929	0.982285	0.704431	0.695708	0.577522			-0.328105	0.052195	0.027536	0.006678	17	0.288974	0.274358	0.264651	0.434348	0.228447	0.367439			-0.244732	0.05485
510	Negative Paused Midbody Motion Direction (-/+ = Toward V/D) (Degrees/Seconds)								NaN	-0.062582	0.034351	0.007012	24	0.004255	0.014235	NaN	NaN	NaN	NaN			-0.340385	-0.074275	0.051033	0.012758	16	0.030725	0.061005	0.429763	0.530471	0.464407	0.496254			0.193675	-0.055929	0.039951	0.00969	17	0.000239	0.001479	0.582017	0.589888	0.121604	0.259091			0.428172	-0.047874
511	Backward Midbody Motion Direction (-/+ = Toward V/D) (Degrees/Seconds)								NaN	-0.006132	0.300113	0.054793	30	0.453759	0.365223	NaN	NaN	NaN	NaN			0.06407	0.013096	0.316626	0.063325	25	0.015183	0.036196	0.819322	0.672341	0.872425	0.638501			-0.014959	-0.010622	0.357182	0.064152	31	0.956254	0.546851	0.957745	0.698347	0.948239	0.65799			0.324847	0.091358
512	Absolute Backward Midbody Motion Direction (-/+ = Toward V/D) (Degrees/Seconds)								NaN	1.02855	0.284435	0.051931	30	0.668482	0.462883	NaN	NaN	NaN	NaN			-0.050671	1.01414	0.210114	0.042023	25	0.859174	0.526749	0.830024	0.674757	0.806383	0.615756			-0.754375	0.813976	0.177118	0.031811	31	0.614497	0.439148	0.000943	0.008939	0.00055	0.005137			-0.635361	0.847828
513	Positive Backward Midbody Motion Direction (-/+ = Toward V/D) (Degrees/Seconds)								NaN	1.02139	0.329301	0.060122	30	0.178661	0.203693	NaN	NaN	NaN	NaN			0.005794	1.0233	0.223244	0.04557	24	0.34838	0.311458	0.979923	0.705131	0.827743	0.6225			-0.70307	0.789866	0.284669	0.052862	29	0.020761	0.046074	0.005432	0.035229	0.001655	0.012789			-0.509865	0.853489
514	Negative Backward Midbody Motion Direction (-/+ = Toward V/D) (Degrees/Seconds)								NaN	-1.03093	0.288847	0.053638	29	0.484161	0.377413	NaN	NaN	NaN	NaN			0.034484	-1.02097	0.262561	0.053595	24	0.146302	0.180707	0.896011	0.685088	0.87928	0.64015			0.823808	-0.792977	0.237768	0.042704	31	0.815052	0.510968	0.001025	0.00947	0.000668	0.005998			0.64618	-0.844285
515	Tail Motion Direction (-/+ = Toward V/D) (Degrees/Seconds)								NaN	0.010653	0.059868	0.009238	42	0.58952	0.42903	NaN	NaN	NaN	NaN			-0.110414	0.004042	0.059705	0.008803	46	0.982049	0.552233	0.605783	0.593632	0.578527	0.543848			0.013478	0.01146	0.062731	0.00915	47	0.356174	0.314773	0.950662	0.697309	0.95085	0.658161			-0.0696	0.006486
516	Absolute Tail Motion Direction (-/+ = Toward V/D) (Degrees/Seconds)								NaN	0.785813	0.160305	0.024736	42	0.900133	0.532022	NaN	NaN	NaN	NaN			0.350063	0.841929	0.201988	0.029781	46	2e-05	0.000209	0.150899	0.331558	0.264742	0.398627			-0.531247	0.700651	0.162699	0.023732	47	0.001531	0.006468	0.014914	0.076574	0.005135	0.029402			-0.49698	0.706144
517	Positive Tail Motion Direction (-/+ = Toward V/D) (Degrees/Seconds)								NaN	0.789608	0.168965	0.026072	42	0.758084	0.495291	NaN	NaN	NaN	NaN			0.351383	0.84898	0.193243	0.028492	46	0.000172	0.001136	0.127896	0.300674	0.151943	0.296487			-0.512631	0.702992	0.171214	0.024974	47	0.006509	0.019264	0.018591	0.08783	0.012915	0.058337			-0.502366	0.704726
518	Negative Tail Motion Direction (-/+ = Toward V/D) (Degrees/Seconds)								NaN	-0.78116	0.160129	0.024708	42	0.68188	0.468551	NaN	NaN	NaN	NaN			-0.334112	-0.834661	0.21839	0.0322	46	7e-06	8.7e-05	0.191105	0.381883	0.401148	0.46743			0.527838	-0.696638	0.162775	0.023743	47	0.001887	0.007517	0.015622	0.078308	0.005976	0.032604			0.464731	-0.706743
519	Forward Tail Motion Direction (-/+ = Toward V/D) (Degrees/Seconds)								NaN	0.00604	0.060503	0.009336	42	0.44541	0.362179	NaN	NaN	NaN	NaN			-0.024287	0.00457	0.062407	0.009201	46	0.394257	0.336305	0.911005	0.689776	0.850905	0.632061			0.128942	0.013841	0.066662	0.009829	46	0.035995	0.06859	0.566458	0.584944	0.522773	0.519889			-0.009287	0.005478
520	Absolute Forward Tail Motion Direction (-/+ = Toward V/D) (Degrees/Seconds)								NaN	0.770988	0.150178	0.023173	42	0.466828	0.36989	NaN	NaN	NaN	NaN			0.426862	0.835093	0.201538	0.029715	46	2.5e-05	0.000258	0.092661	0.250953	0.185469	0.332098			-0.390162	0.712394	0.134446	0.019823	46	0.014679	0.035151	0.058124	0.189736	0.020895	0.082825			-0.507914	0.69471
521	Positive Forward Tail Motion Direction (-/+ = Toward V/D) (Degrees/Seconds)								NaN	0.769214	0.157372	0.024283	42	0.465473	0.369903	NaN	NaN	NaN	NaN			0.465344	0.842446	0.194927	0.02874	46	0.00016	0.001079	0.054926	0.182519	0.069219	0.179671			-0.344226	0.715043	0.145104	0.021394	46	0.014697	0.035162	0.097901	0.258056	0.023837	0.09111			-0.494699	0.691363
522	Negative Forward Tail Motion Direction (-/+ = Toward V/D) (Degrees/Seconds)								NaN	-0.771808	0.152089	0.023468	42	0.789058	0.503332	NaN	NaN	NaN	NaN			-0.366714	-0.827581	0.216213	0.031879	46	1.3e-05	0.000146	0.162685	0.34664	0.434747	0.481573			0.421906	-0.70764	0.135549	0.019986	46	0.020311	0.045337	0.040471	0.147405	0.012349	0.05727			0.495196	-0.696494
523	Paused Tail Motion Direction (-/+ = Toward V/D) (Degrees/Seconds)								NaN	-0.001359	0.074909	0.014982	25	0.109323	0.149252	NaN	NaN	NaN	NaN			0.082115	0.004793	0.036581	0.009145	16	0.300416	0.282535	0.727992	0.648888	0.547615	0.529825			-0.177081	-0.014624	0.10381	0.025178	17	2.2e-05	0.000226	0.654327	0.613165	0.644621	0.564767			0.319051	0.022541
524	Absolute Paused Tail Motion Direction (-/+ = Toward V/D) (Degrees/Seconds)								NaN	0.091035	0.055282	0.011056	25	0.00287	0.010442	NaN	NaN	NaN	NaN			-0.46721	0.065207	0.023042	0.005761	16	0.692471	0.472099	0.045788	0.15969	0.145234	0.28702			-0.065302	0.087425	0.082887	0.020103	17	9e-06	0.000109	0.876206	0.682293	0.489018	0.509253			0.231841	0.103851
525	Positive Paused Tail Motion Direction (-/+ = Toward V/D) (Degrees/Seconds)								NaN	0.084274	0.069745	0.014237	24	0.001657	0.006851	NaN	NaN	NaN	NaN			-0.293916	0.063774	0.026725	0.006681	16	0.965462	0.55025	0.201745	0.394613	0.750871	0.59764			-0.185221	0.071355	0.029586	0.007396	16	0.395195	0.336572	0.426401	0.52897	0.901129	0.646251			0.303383	0.105433
526	Negative Paused Tail Motion Direction (-/+ = Toward V/D) (Degrees/Seconds)								NaN	-0.07608	0.050821	0.010164	25	0.007207	0.020541	NaN	NaN	NaN	NaN			0.305009	-0.060579	0.02644	0.00661	16	0.352678	0.313637	0.208881	0.398553	0.3035	0.415197			-0.090169	-0.080662	0.083516	0.020256	17	4e-06	5.8e-05	0.84146	0.67478	0.817607	0.619566			-0.274228	-0.090016
527	Backward Tail Motion Direction (-/+ = Toward V/D) (Degrees/Seconds)								NaN	0.117836	0.397861	0.072639	30	0.347097	0.310723	NaN	NaN	NaN	NaN			-0.181061	0.045799	0.244689	0.048938	25	0.11904	0.155662	0.414788	0.526942	0.268228	0.398698			-0.658955	-0.144336	0.414864	0.074512	31	0.763697	0.496552	0.014483	0.074882	0.005734	0.031656			-0.473788	-0.070665
528	Absolute Backward Tail Motion Direction (-/+ = Toward V/D) (Degrees/Seconds)								NaN	1.34661	0.311382	0.05685	30	0.819016	0.512619	NaN	NaN	NaN	NaN			-0.421286	1.21543	0.423531	0.084706	25	0.113758	0.151923	0.205324	0.397928	0.356937	0.445381			-0.983966	1.04022	0.307949	0.055309	31	0.168802	0.199365	0.000281	0.003528	0.000302	0.003255			-0.871877	1.07513
529	Positive Backward Tail Motion Direction (-/+ = Toward V/D) (Degrees/Seconds)								NaN	1.44942	0.347287	0.06449	29	0.189175	0.210866	NaN	NaN	NaN	NaN			-0.605453	1.23915	0.414212	0.082842	25	0.045533	0.081958	0.050972	0.173274	0.106673	0.23708			-1.34477	0.982396	0.389307	0.071077	30	0.047469	0.08454	9e-06	0.000197	2.3e-05	0.00037			-1.18787	1.03689
530	Negative Backward Tail Motion Direction (-/+ = Toward V/D) (Degrees/Seconds)								NaN	-1.26582	0.408453	0.075848	29	0.388147	0.332777	NaN	NaN	NaN	NaN			0.215365	-1.17785	0.551205	0.110241	25	0.129279	0.164892	0.514383	0.565527	0.917101	0.65033			0.576926	-1.03017	0.384208	0.069006	31	0.456139	0.366373	0.025244	0.111098	0.013497	0.060576			0.413879	-1.09677
531	Tail Tip Motion Direction (-/+ = Toward V/D) (Degrees/Seconds)								NaN	0.003564	0.028608	0.004414	42	0.988765	0.553126	NaN	NaN	NaN	NaN			-0.044161	0.002301	0.027869	0.004109	46	0.791656	0.502966	0.834571	0.675853	0.990002	0.667009			0.091413	0.00618	0.027342	0.003988	47	0.214681	0.227717	0.661353	0.617401	0.619032	0.556722			-0.00348	0.003465
532	Absolute Tail Tip Motion Direction (-/+ = Toward V/D) (Degrees/Seconds)								NaN	0.415391	0.081175	0.012526	42	0.827933	0.516044	NaN	NaN	NaN	NaN			0.247429	0.435476	0.095978	0.014151	46	0.000444	0.002402	0.290866	0.454664	0.495968	0.508124			-0.397578	0.383118	0.089523	0.013058	47	0.002185	0.008367	0.077975	0.227424	0.032279	0.110615			-0.329996	0.388603
533	Positive Tail Tip Motion Direction (-/+ = Toward V/D) (Degrees/Seconds)								NaN	0.419803	0.085275	0.013158	42	0.920466	0.538025	NaN	NaN	NaN	NaN			0.280298	0.443706	0.096975	0.014298	46	0.027872	0.056891	0.222018	0.405315	0.268338	0.398011			-0.400881	0.385618	0.094267	0.01375	47	0.031066	0.061367	0.075932	0.224565	0.060389	0.164742			-0.378216	0.387551
534	Negative Tail Tip Motion Direction (-/+ = Toward V/D) (Degrees/Seconds)								NaN	-0.411656	0.085635	0.013214	42	0.900063	0.532447	NaN	NaN	NaN	NaN			-0.200818	-0.428853	0.102432	0.015103	46	0.000104	0.000786	0.393862	0.524228	0.550302	0.529113			0.349701	-0.381709	0.093879	0.013694	47	0.002558	0.009423	0.119189	0.289883	0.043627	0.136093			0.254433	-0.389867
535	Forward Tail Tip Motion Direction (-/+ = Toward V/D) (Degrees/Seconds)								NaN	0.003295	0.02842	0.004385	42	0.689714	0.471053	NaN	NaN	NaN	NaN			-0.034726	0.002308	0.028421	0.00419	46	0.506653	0.388986	0.871134	0.681574	0.950042	0.658584			0.148226	0.007508	0.029534	0.004355	46	0.060742	0.100112	0.497306	0.556265	0.464797	0.495908			-0.049756	0.001881
536	Absolute Forward Tail Tip Motion Direction (-/+ = Toward V/D) (Degrees/Seconds)								NaN	0.405036	0.07461	0.011513	42	0.859106	0.527307	NaN	NaN	NaN	NaN			0.348624	0.431047	0.096228	0.014188	46	0.000449	0.002415	0.158277	0.341179	0.318135	0.422344			-0.236622	0.387382	0.077467	0.011422	46	0.002476	0.00921	0.279373	0.445651	0.075862	0.188812			-0.301975	0.382506
537	Positive Forward Tail Tip Motion Direction (-/+ = Toward V/D) (Degrees/Seconds)								NaN	0.408544	0.079827	0.012318	42	0.638108	0.450765	NaN	NaN	NaN	NaN			0.387747	0.439497	0.098455	0.014516	46	0.02062	0.045797	0.107692	0.27083	0.202671	0.344711			-0.227625	0.390373	0.08313	0.012257	46	0.026656	0.055202	0.298645	0.460017	0.233874	0.372294			-0.360216	0.379789
538	Negative Forward Tail Tip Motion Direction (-/+ = Toward V/D) (Degrees/Seconds)								NaN	-0.402161	0.078788	0.012157	42	0.950907	0.545065	NaN	NaN	NaN	NaN			-0.279984	-0.42422	0.10189	0.015023	46	0.000119	0.000866	0.256936	0.428342	0.495968	0.50775			0.213433	-0.385345	0.083333	0.012287	46	0.001987	0.007797	0.333348	0.485648	0.087565	0.207898			0.21388	-0.385309
539	Paused Tail Tip Motion Direction (-/+ = Toward V/D) (Degrees/Seconds)								NaN	0.003085	0.03984	0.007968	25	0.001613	0.006721	NaN	NaN	NaN	NaN			-0.026855	0.002016	0.032641	0.00816	16	0.33073	0.302294	0.925775	0.694205	0.778999	0.607857			-0.19108	-0.004527	0.045633	0.011068	17	0.000255	0.001544	0.58067	0.589736	0.626348	0.559684			0.277006	0.014122
540	Absolute Paused Tail Tip Motion Direction (-/+ = Toward V/D) (Degrees/Seconds)								NaN	0.103985	0.057853	0.011571	25	0.0002	0.001275	NaN	NaN	NaN	NaN			-0.386286	0.081638	0.030981	0.007745	16	0.044636	0.080613	0.116747	0.286299	0.22397	0.365306			0.076445	0.108408	0.043124	0.010459	17	0.006864	0.019988	0.778231	0.663283	0.66311	0.565997			0.15617	0.11302
541	Positive Paused Tail Tip Motion Direction (-/+ = Toward V/D) (Degrees/Seconds)								NaN	0.112276	0.077928	0.015586	25	3.8e-05	0.000352	NaN	NaN	NaN	NaN			-0.368101	0.08359	0.027816	0.006954	16	0.045426	0.081875	0.102407	0.265671	0.329311	0.431417			-0.081647	0.105913	0.035595	0.008633	17	0.009948	0.025917	0.723101	0.648044	0.442044	0.487328			0.049219	0.116111
542	Negative Paused Tail Tip Motion Direction (-/+ = Toward V/D) (Degrees/Seconds)								NaN	-0.094772	0.045034	0.009007	25	0.021171	0.046906	NaN	NaN	NaN	NaN			0.43335	-0.075256	0.04101	0.010253	16	0.953656	0.545597	0.161751	0.345644	0.194901	0.339377			-0.273213	-0.107076	0.056819	0.013781	17	0.00247	0.009199	0.460846	0.544303	0.644621	0.564412			-0.241338	-0.10564
543	Backward Tail Tip Motion Direction (-/+ = Toward V/D) (Degrees/Seconds)								NaN	0.036577	0.175748	0.032087	30	0.729163	0.484258	NaN	NaN	NaN	NaN			-0.073621	0.023639	0.113223	0.022645	25	0.90259	0.53289	0.743185	0.651822	0.654202	0.568508			-0.602332	-0.069282	0.173889	0.031231	31	0.282433	0.270914	0.02139	0.097024	0.011348	0.052979			-0.331778	-0.021732
544	Absolute Backward Tail Tip Motion Direction (-/+ = Toward V/D) (Degrees/Seconds)								NaN	0.733204	0.182374	0.033297	30	0.174145	0.200324	NaN	NaN	NaN	NaN			-0.529605	0.636618	0.211298	0.04226	25	0.292057	0.276312	0.078937	0.228876	0.126084	0.265785			-0.807593	0.58592	0.18963	0.034059	31	0.161473	0.193765	0.003032	0.022996	0.002173	0.0155			-0.603563	0.62313
545	Positive Backward Tail Tip Motion Direction (-/+ = Toward V/D) (Degrees/Seconds)								NaN	0.764297	0.19807	0.036163	30	0.906467	0.53366	NaN	NaN	NaN	NaN			-0.628583	0.639793	0.205707	0.041141	25	0.313796	0.291359	0.027316	0.116743	0.059471	0.164169			-1.08601	0.54919	0.24052	0.043199	31	0.705518	0.476416	0.000331	0.003984	0.000255	0.002795			-0.52765	0.659785
546	Negative Backward Tail Tip Motion Direction (-/+ = Toward V/D) (Degrees/Seconds)								NaN	-0.68526	0.250073	0.045657	30	0.519798	0.397155	NaN	NaN	NaN	NaN			0.118673	-0.655583	0.234861	0.047941	24	0.601624	0.43409	0.65587	0.613833	0.657116	0.566792			0.344291	-0.599162	0.19804	0.035569	31	0.425734	0.353863	0.142542	0.319366	0.055943	0.157876			0.340023	-0.600229
547	Foraging Amplitude (-/+ = Toward V/D) (Degrees)								NaN	-1.62574	5.90845	0.911694	42	2e-06	3.3e-05	NaN	NaN	NaN	NaN			-0.081525	-2.10743	5.47199	0.806802	46	0.109909	0.149599	0.693363	0.6329	0.578527	0.543481			-0.326655	-3.55577	5.37247	0.783655	47	0.56649	0.417681	0.112185	0.27881	0.231774	0.370223			-0.201051	-2.81364
548	Absolute Foraging Amplitude (-/+ = Toward V/D) (Degrees)								NaN	39.0423	3.4297	0.529215	42	0.618323	0.441297	NaN	NaN	NaN	NaN			-0.187207	38.4002	3.24737	0.478799	46	0.569168	0.418511	0.37086	0.50731	0.360319	0.448395			0.154077	39.5707	5.50234	0.802598	47	0.000214	0.00135	0.584112	0.588783	0.461998	0.4952			0.801948	41.7927
549	Positive Foraging Amplitude (-/+ = Toward V/D) (Degrees)								NaN	37.9126	4.46159	0.688438	42	0.01523	0.036276	NaN	NaN	NaN	NaN			-0.083924	37.5382	4.74574	0.699721	46	0.990792	0.552883	0.70381	0.638887	0.877178	0.640295			-0.075864	37.5742	6.50329	0.948603	47	0.001988	0.007789	0.773481	0.661139	0.977052	0.666351			0.525929	40.2591
550	Negative Foraging Amplitude (-/+ = Toward V/D) (Degrees)								NaN	-39.7918	4.47519	0.690536	42	0.111443	0.15017	NaN	NaN	NaN	NaN			0.19747	-38.9081	4.61979	0.681151	46	0.097764	0.138887	0.364803	0.504156	0.129458	0.26963			-0.306236	-41.1623	6.56064	0.956968	47	0.046039	0.082428	0.248902	0.42257	0.189905	0.334022			-0.697542	-42.9134
551	Forward Foraging Amplitude (-/+ = Toward V/D) (Degrees)								NaN	-1.45906	6.04324	0.932493	42	2e-06	3.4e-05	NaN	NaN	NaN	NaN			-0.11674	-2.16454	5.69245	0.839305	46	0.104885	0.145852	0.575389	0.588007	0.685355	0.574066			-0.334113	-3.47818	5.42799	0.800313	46	0.560374	0.41476	0.104153	0.268318	0.182711	0.329705			-0.249031	-2.96401
552	Absolute Forward Foraging Amplitude (-/+ = Toward V/D) (Degrees)								NaN	39.2558	3.47005	0.53544	42	0.727625	0.483832	NaN	NaN	NaN	NaN			-0.199221	38.5645	3.43128	0.505914	46	0.832613	0.517764	0.350667	0.496214	0.360319	0.447994			0.281	40.2309	4.33003	0.638428	46	0.44091	0.361683	0.245191	0.422087	0.469915	0.499836			0.861446	42.2451
553	Positive Forward Foraging Amplitude (-/+ = Toward V/D) (Degrees)								NaN	38.2011	4.46086	0.688326	42	0.015951	0.037367	NaN	NaN	NaN	NaN			-0.123922	37.6483	4.97144	0.732999	46	0.867561	0.526622	0.583908	0.588979	0.80534	0.616992			0.016801	38.276	5.43309	0.801066	46	0.209178	0.223374	0.943594	0.697313	0.970012	0.663828			0.548709	40.6488
554	Negative Forward Foraging Amplitude (-/+ = Toward V/D) (Degrees)								NaN	-39.9199	4.636	0.71535	42	0.122532	0.158918	NaN	NaN	NaN	NaN			0.178001	-39.0947	4.86495	0.717297	46	0.09189	0.134002	0.417558	0.527741	0.188259	0.33281			-0.405233	-41.7986	5.75715	0.848845	46	0.851171	0.524586	0.09425	0.251571	0.142616	0.284676			-0.74886	-43.3916
555	Paused Foraging Amplitude (-/+ = Toward V/D) (Degrees)								NaN	4.72443	33.605	6.72099	25	0.778634	0.501427	NaN	NaN	NaN	NaN			-0.399656	-8.70598	30.0322	7.50805	16	0.781201	0.501524	0.191275	0.381706	0.185854	0.331083			-0.285233	-4.86082	24.5302	5.94944	17	0.886061	0.529742	0.292017	0.455982	0.305365	0.415704			-0.289023	-4.98819
556	Absolute Paused Foraging Amplitude (-/+ = Toward V/D) (Degrees)								NaN	42.0277	11.7852	2.35703	25	0.335438	0.305872	NaN	NaN	NaN	NaN			-0.161491	40.1245	9.87781	2.46945	16	0.928412	0.539511	0.580625	0.590095	0.462359	0.495206			-0.311344	38.3585	12.3802	3.00263	17	0.974553	0.552395	0.343357	0.491989	0.330183	0.431341			-0.225617	39.3688
557	Positive Paused Foraging Amplitude (-/+ = Toward V/D) (Degrees)								NaN	42.4316	13.9916	3.05323	21	0.197903	0.216653	NaN	NaN	NaN	NaN			-0.743867	32.0237	15.3198	4.09438	14	0.040562	0.074911	0.051782	0.174822	0.061653	0.167533			-0.469556	35.8618	13.6441	3.5229	15	0.237037	0.239917	0.168779	0.356033	0.210785	0.352903			-0.742748	32.0393
558	Negative Paused Foraging Amplitude (-/+ = Toward V/D) (Degrees)								NaN	-33.8541	17.5276	3.65476	23	0.338822	0.307708	NaN	NaN	NaN	NaN			-0.217558	-37.6674	15.9322	4.11369	15	0.148668	0.182709	0.493305	0.553884	0.632775	0.563617			-0.131135	-36.1526	16.5018	4.00227	17	0.493525	0.382061	0.674049	0.622961	0.681517	0.57292			-0.358653	-40.1404
559	Backward Foraging Amplitude (-/+ = Toward V/D) (Degrees)								NaN	-5.23366	11.2343	2.0511	30	0.333421	0.304547	NaN	NaN	NaN	NaN			0.349383	-1.30857	10.2478	2.04956	25	0.356648	0.315089	0.18164	0.370478	0.158124	0.302192			-0.068364	-6.00168	17.9206	3.21863	31	0.015565	0.036719	0.841323	0.675769	0.628898	0.561241			0.071576	-4.42955
560	Absolute Backward Foraging Amplitude (-/+ = Toward V/D) (Degrees)								NaN	33.3402	5.85476	1.06893	30	0.112337	0.150622	NaN	NaN	NaN	NaN			-0.454206	30.6809	5.21851	1.0437	25	0.068399	0.108615	0.080836	0.230762	0.048929	0.14831			0.195234	34.4832	8.07312	1.44998	31	0.008594	0.023173	0.528375	0.569479	0.95973	0.660365			-0.118315	32.6475
561	Positive Backward Foraging Amplitude (-/+ = Toward V/D) (Degrees)								NaN	30.3324	7.57395	1.40645	29	0.185549	0.209509	NaN	NaN	NaN	NaN			-0.098552	29.586	7.62953	1.52591	25	0.213514	0.227374	0.720573	0.646562	0.986159	0.666356			-0.017596	30.1991	7.50492	1.3702	30	0.074259	0.114351	0.946126	0.697789	0.909464	0.649216			0.068427	30.8507
562	Negative Backward Foraging Amplitude (-/+ = Toward V/D) (Degrees)								NaN	-35.2228	7.6262	1.39235	30	0.565828	0.41765	NaN	NaN	NaN	NaN			0.611834	-30.5568	7.72518	1.54504	25	0.253804	0.252155	0.029243	0.120788	0.048929	0.147987			-0.033612	-35.4791	10.606	1.90489	31	0.025448	0.053734	0.913888	0.690897	0.639175	0.566777			0.331453	-32.6951
563	Head Crawling Amplitude (-/+ = V/D Inside) (Degrees)								NaN	1.83367	6.94304	1.07133	42	0.214099	0.227548	NaN	NaN	NaN	NaN			-0.104991	1.10471	7.46772	1.10106	46	0.044896	0.081028	0.636344	0.604744	0.811813	0.616519			-0.202612	0.426922	6.21985	0.907258	47	0.911001	0.535394	0.319239	0.475877	0.38591	0.460078			-0.248866	0.105783
564	Absolute Head Crawling Amplitude (-/+ = V/D Inside) (Degrees)								NaN	40.6845	4.65358	0.718063	42	0.531403	0.40091	NaN	NaN	NaN	NaN			-0.367206	38.9757	4.10147	0.604729	46	0.030855	0.061218	0.072362	0.217048	0.074494	0.187079			-0.592961	37.9251	4.30272	0.627616	47	0.000315	0.001824	0.004854	0.03248	0.01022	0.048528			-0.138429	40.0403
565	Positive Head Crawling Amplitude (-/+ = V/D Inside) (Degrees)								NaN	40.7319	4.67761	0.721771	42	0.666417	0.462404	NaN	NaN	NaN	NaN			-0.376235	38.9721	4.01764	0.592368	46	0.090342	0.132677	0.063035	0.198322	0.077251	0.190565			-0.606846	37.8933	4.57085	0.666727	47	6.2e-05	0.00052	0.004898	0.032482	0.012915	0.058149			-0.15668	39.999
566	Negative Head Crawling Amplitude (-/+ = V/D Inside) (Degrees)								NaN	-40.5695	4.77718	0.737135	42	0.303012	0.284481	NaN	NaN	NaN	NaN			0.346327	-38.915	4.22863	0.623477	46	0.008353	0.022728	0.090353	0.246966	0.074494	0.186742			0.560775	-37.8905	4.11528	0.600275	47	0.001546	0.006483	0.006062	0.03735	0.016588	0.070362			0.107106	-40.0578
567	Forward Head Crawling Amplitude (-/+ = V/D Inside) (Degrees)								NaN	2.00927	7.48711	1.15529	42	0.229576	0.23699	NaN	NaN	NaN	NaN			-0.125185	1.072	7.76951	1.14555	46	0.033384	0.064807	0.566063	0.584944	0.660964	0.565553			-0.182299	0.644379	6.43724	0.94912	46	0.702822	0.475429	0.36401	0.504474	0.373629	0.455587			-0.269612	-0.009346
568	Absolute Forward Head Crawling Amplitude (-/+ = V/D Inside) (Degrees)								NaN	41.1727	4.55134	0.702287	42	0.553857	0.412085	NaN	NaN	NaN	NaN			-0.415993	39.2794	4.16674	0.614352	46	0.031826	0.062184	0.04564	0.159548	0.032807	0.111599			-0.569002	38.583	3.46655	0.511115	46	0.717107	0.479558	0.003846	0.027345	0.007993	0.041185			-0.097048	40.731
569	Positive Forward Head Crawling Amplitude (-/+ = V/D Inside) (Degrees)								NaN	41.2271	4.63774	0.715619	42	0.695554	0.472885	NaN	NaN	NaN	NaN			-0.415413	39.3006	4.0969	0.604055	46	0.088898	0.131631	0.042831	0.151885	0.056278	0.158499			-0.567937	38.5932	3.52602	0.519883	46	0.691147	0.471554	0.00389	0.027389	0.006064	0.032577			-0.111992	40.7077
570	Negative Forward Head Crawling Amplitude (-/+ = V/D Inside) (Degrees)								NaN	-41.0696	4.62046	0.712952	42	0.457512	0.367148	NaN	NaN	NaN	NaN			0.403387	-39.2058	4.26867	0.629382	46	0.009427	0.024655	0.053347	0.179287	0.044524	0.137656			0.552567	-38.5165	3.4474	0.508291	46	0.455989	0.366362	0.004667	0.031515	0.009961	0.047459			0.075218	-40.7221
571	Paused Head Crawling Amplitude (-/+ = V/D Inside) (Degrees)								NaN	NaN	NaN	NaN	0	NaN	NaN	NaN	NaN	NaN	NaN			NaN	NaN	NaN	NaN	0	NaN	NaN	NaN	NaN	NaN	NaN			NaN	NaN	NaN	NaN	0	NaN	NaN	NaN	NaN	NaN	NaN			NaN	NaN
572	Absolute Paused Head Crawling Amplitude (-/+ = V/D Inside) (Degrees)								NaN	NaN	NaN	NaN	0	NaN	NaN	NaN	NaN	NaN	NaN			NaN	NaN	NaN	NaN	0	NaN	NaN	NaN	NaN	NaN	NaN			NaN	NaN	NaN	NaN	0	NaN	NaN	NaN	NaN	NaN	NaN			NaN	NaN
573	Positive Paused Head Crawling Amplitude (-/+ = V/D Inside) (Degrees)								NaN	NaN	NaN	NaN	0	NaN	NaN	NaN	NaN	NaN	NaN			NaN	NaN	NaN	NaN	0	NaN	NaN	NaN	NaN	NaN	NaN			NaN	NaN	NaN	NaN	0	NaN	NaN	NaN	NaN	NaN	NaN			NaN	NaN
574	Negative Paused Head Crawling Amplitude (-/+ = V/D Inside) (Degrees)								NaN	NaN	NaN	NaN	0	NaN	NaN	NaN	NaN	NaN	NaN			NaN	NaN	NaN	NaN	0	NaN	NaN	NaN	NaN	NaN	NaN			NaN	NaN	NaN	NaN	0	NaN	NaN	NaN	NaN	NaN	NaN			NaN	NaN
575	Backward Head Crawling Amplitude (-/+ = V/D Inside) (Degrees)								NaN	-1.20608	11.0529	2.05247	29	0.000174	0.001146	NaN	NaN	NaN	NaN			0.195047	0.949758	5.62783	1.12557	25	0.128683	0.16421	0.362225	0.503415	0.741698	0.593054			0.276819	1.85358	11.0537	2.01813	30	0.054413	0.092101	0.292291	0.454969	0.443867	0.488178			0.081169	-0.308927
576	Absolute Backward Head Crawling Amplitude (-/+ = V/D Inside) (Degrees)								NaN	33.2008	6.33493	1.17637	29	0.089048	0.131781	NaN	NaN	NaN	NaN			-0.582212	29.5125	4.37692	0.875384	25	0.39528	0.336538	0.015167	0.077073	0.019184	0.078967			-0.294208	31.337	4.1395	0.755765	30	0.034727	0.066787	0.188836	0.378884	0.184617	0.331854			-0.083672	32.6707
577	Positive Backward Head Crawling Amplitude (-/+ = V/D Inside) (Degrees)								NaN	32.078	6.7711	1.27962	28	0.079579	0.121365	NaN	NaN	NaN	NaN			-0.44081	29.0932	5.15985	1.03197	25	0.899153	0.532142	0.075441	0.224009	0.103039	0.231595			-0.126898	31.2188	4.71291	0.860456	30	0.598637	0.432282	0.579976	0.589841	0.68008	0.572058			0.125749	32.9295
578	Negative Backward Head Crawling Amplitude (-/+ = V/D Inside) (Degrees)								NaN	-33.9283	6.33062	1.17557	29	0.229958	0.23666	NaN	NaN	NaN	NaN			0.631937	-29.9278	4.03273	0.806547	25	0.315142	0.292307	0.007216	0.043377	0.004441	0.026747			0.442196	-31.129	4.70715	0.874096	29	0.008997	0.023831	0.061564	0.197048	0.076254	0.189448			0.278365	-32.1661
579	Midbody Crawling Amplitude (-/+ = V/D Inside) (Degrees)								NaN	-0.435655	5.15827	0.795939	42	0.864544	0.526926	NaN	NaN	NaN	NaN			0.044666	-0.205259	5.59874	0.825489	46	0.937716	0.541417	0.841236	0.676067	0.943391	0.657907			-0.063191	-0.761613	6.25076	0.911767	47	0.00487	0.015539	0.788326	0.667653	0.584699	0.542683			-0.053068	-0.709397
580	Absolute Midbody Crawling Amplitude (-/+ = V/D Inside) (Degrees)								NaN	29.7328	4.07032	0.628064	42	0.006203	0.018584	NaN	NaN	NaN	NaN			0.120761	30.2243	4.06227	0.598948	46	1.5e-05	0.000164	0.57263	0.588032	0.667029	0.567601			-1.32777	24.3283	2.30956	0.336884	47	0.179135	0.203888	0	0	0	0			-1.39198	24.067
581	Positive Midbody Crawling Amplitude (-/+ = V/D Inside) (Degrees)								NaN	29.6746	4.15852	0.641673	42	0.010125	0.0263	NaN	NaN	NaN	NaN			0.103889	30.1066	4.02277	0.593125	46	4.2e-05	0.00038	0.622294	0.599483	0.735111	0.591868			-1.31093	24.2231	2.28075	0.332682	47	0.308206	0.286564	0	0	0	0			-1.40803	23.8193
582	Negative Midbody Crawling Amplitude (-/+ = V/D Inside) (Degrees)								NaN	-29.7331	4.01068	0.618862	42	0.003292	0.011559	NaN	NaN	NaN	NaN			-0.131204	-30.2593	4.11787	0.607146	46	6e-06	7.5e-05	0.545478	0.577805	0.630977	0.562375			1.34718	-24.3299	2.40012	0.353878	46	0.097536	0.138929	0	0	0	0			1.40324	-24.1051
583	Forward Midbody Crawling Amplitude (-/+ = V/D Inside) (Degrees)								NaN	-0.552894	5.30275	0.818232	42	0.966665	0.550703	NaN	NaN	NaN	NaN			0.066572	-0.199878	5.71488	0.842613	46	0.9702	0.551203	0.764474	0.658388	0.857459	0.634558			-0.147574	-1.33544	5.26317	0.776012	46	0.789284	0.502881	0.489613	0.552255	0.475065	0.502623			0.002801	-0.538043
584	Absolute Forward Midbody Crawling Amplitude (-/+ = V/D Inside) (Degrees)								NaN	29.7924	4.04804	0.624626	42	0.006635	0.019532	NaN	NaN	NaN	NaN			0.135273	30.34	4.24907	0.626491	46	7e-06	9e-05	0.537572	0.574368	0.590004	0.543978			-1.33219	24.3996	2.35314	0.346951	46	0.277675	0.267971	0	0	0	0			-1.37608	24.2219
585	Positive Forward Midbody Crawling Amplitude (-/+ = V/D Inside) (Degrees)								NaN	29.7223	4.14304	0.639285	42	0.009376	0.024617	NaN	NaN	NaN	NaN			0.121115	30.224	4.20518	0.62002	46	2e-05	0.000208	0.574607	0.588836	0.6489	0.567088			-1.31032	24.2935	2.32212	0.342378	46	0.362408	0.317887	0	0	0	0			-1.38546	23.9822
586	Negative Forward Midbody Crawling Amplitude (-/+ = V/D Inside) (Degrees)								NaN	-29.793	3.98014	0.614149	42	0.003551	0.012244	NaN	NaN	NaN	NaN			-0.144827	-30.3694	4.30768	0.635133	46	3e-06	4.9e-05	0.515857	0.565886	0.567155	0.53825			1.3611	-24.3756	2.42631	0.357739	46	0.129441	0.165021	0	0	0	0			1.39142	-24.2549
587	Paused Midbody Crawling Amplitude (-/+ = V/D Inside) (Degrees)								NaN	NaN	NaN	NaN	0	NaN	NaN	NaN	NaN	NaN	NaN			NaN	NaN	NaN	NaN	0	NaN	NaN	NaN	NaN	NaN	NaN			NaN	NaN	NaN	NaN	0	NaN	NaN	NaN	NaN	NaN	NaN			NaN	NaN
588	Absolute Paused Midbody Crawling Amplitude (-/+ = V/D Inside) (Degrees)								NaN	NaN	NaN	NaN	0	NaN	NaN	NaN	NaN	NaN	NaN			NaN	NaN	NaN	NaN	0	NaN	NaN	NaN	NaN	NaN	NaN			NaN	NaN	NaN	NaN	0	NaN	NaN	NaN	NaN	NaN	NaN			NaN	NaN
589	Positive Paused Midbody Crawling Amplitude (-/+ = V/D Inside) (Degrees)								NaN	NaN	NaN	NaN	0	NaN	NaN	NaN	NaN	NaN	NaN			NaN	NaN	NaN	NaN	0	NaN	NaN	NaN	NaN	NaN	NaN			NaN	NaN	NaN	NaN	0	NaN	NaN	NaN	NaN	NaN	NaN			NaN	NaN
590	Negative Paused Midbody Crawling Amplitude (-/+ = V/D Inside) (Degrees)								NaN	NaN	NaN	NaN	0	NaN	NaN	NaN	NaN	NaN	NaN			NaN	NaN	NaN	NaN	0	NaN	NaN	NaN	NaN	NaN	NaN			NaN	NaN	NaN	NaN	0	NaN	NaN	NaN	NaN	NaN	NaN			NaN	NaN
591	Backward Midbody Crawling Amplitude (-/+ = V/D Inside) (Degrees)								NaN	1.56835	8.38974	1.55794	29	0.444812	0.36213	NaN	NaN	NaN	NaN			-0.225751	-0.325642	9.95833	2.07646	23	0.024205	0.051756	0.469587	0.548061	0.439038	0.485168			-0.207806	-0.175083	8.07244	1.52555	28	0.032836	0.063881	0.427401	0.52888	0.51797	0.518822			-0.156333	0.25676
592	Absolute Backward Midbody Crawling Amplitude (-/+ = V/D Inside) (Degrees)								NaN	28.9165	4.84656	0.899983	29	0.893405	0.53154	NaN	NaN	NaN	NaN			0.101787	29.4098	3.25599	0.678922	23	0.860424	0.526797	0.663611	0.618338	0.593132	0.5465			-0.724762	25.4039	4.78283	0.903869	28	0.033753	0.065428	0.007968	0.046026	0.002487	0.017132			-0.728087	25.3878
593	Positive Backward Midbody Crawling Amplitude (-/+ = V/D Inside) (Degrees)								NaN	29.3398	5.17482	0.96094	29	0.733488	0.485694	NaN	NaN	NaN	NaN			0.03969	29.5452	3.52858	0.73576	23	0.010816	0.027668	0.865939	0.681839	0.970606	0.663908			-0.756421	25.4254	4.94879	0.935233	28	0.128132	0.163584	0.005078	0.03352	0.003229	0.020798			-0.80038	25.1979
594	Negative Backward Midbody Crawling Amplitude (-/+ = V/D Inside) (Degrees)								NaN	-28.243	5.88212	1.11162	28	0.118172	0.15528	NaN	NaN	NaN	NaN			-0.144766	-29.0946	3.39519	0.723856	22	0.418409	0.349066	0.524215	0.568727	0.776879	0.608592			0.554059	-24.984	4.88292	0.922786	28	0.006942	0.020082	0.028296	0.118532	0.005477	0.030724			0.52926	-25.1299
595	Tail Crawling Amplitude (-/+ = V/D Inside) (Degrees)								NaN	0.931729	4.41515	0.681272	42	0.527125	0.399247	NaN	NaN	NaN	NaN			-0.363107	-0.671444	4.36229	0.643184	46	0.344023	0.308997	0.090704	0.247468	0.093941	0.219661			-0.159376	0.228063	6.36398	0.928282	47	0	0	0.542812	0.576219	0.137955	0.282256			-0.239849	-0.127241
596	Absolute Tail Crawling Amplitude (-/+ = V/D Inside) (Degrees)								NaN	25.2426	2.80493	0.43281	42	0.031735	0.062187	NaN	NaN	NaN	NaN			0.433604	26.4588	3.86136	0.569327	46	0.001972	0.007763	0.092803	0.24951	0.11923	0.257183			-0.819595	22.9437	3.37548	0.492365	47	3.1e-05	0.000308	0.000721	0.007305	0.0001	0.00132			-0.785692	23.0388
597	Positive Tail Crawling Amplitude (-/+ = V/D Inside) (Degrees)								NaN	25.25	2.92048	0.45064	42	0.040598	0.074925	NaN	NaN	NaN	NaN			0.37356	26.341	3.72857	0.549747	46	0.0028	0.01023	0.128596	0.30184	0.156777	0.300857			-0.813233	22.875	3.37358	0.492087	47	2.7e-05	0.000271	0.000605	0.006347	7.1e-05	0.001015			-0.793748	22.9319
598	Negative Tail Crawling Amplitude (-/+ = V/D Inside) (Degrees)								NaN	-25.153	2.77384	0.428012	42	0.029167	0.058734	NaN	NaN	NaN	NaN			-0.480372	-26.4855	4.02064	0.59281	46	0.002549	0.009415	0.072126	0.216777	0.06795	0.177702			0.907224	-22.6365	2.53069	0.373129	46	0.548327	0.409667	2.8e-05	0.00046	3.6e-05	0.000552			0.744892	-23.0868
599	Forward Tail Crawling Amplitude (-/+ = V/D Inside) (Degrees)								NaN	0.850939	4.57681	0.706217	42	0.555918	0.412708	NaN	NaN	NaN	NaN			-0.345155	-0.72877	4.46938	0.658974	46	0.444341	0.361856	0.105658	0.268914	0.104196	0.233816			-0.314351	-0.587787	2.95874	0.436243	46	0.03397	0.065708	0.087518	0.240999	0.12736	0.266056			-0.185957	-0.000149
600	Absolute Forward Tail Crawling Amplitude (-/+ = V/D Inside) (Degrees)								NaN	24.8388	2.70884	0.417983	42	0.097827	0.138903	NaN	NaN	NaN	NaN			0.533956	26.2852	3.9251	0.578724	46	0.00112	0.005216	0.046078	0.160322	0.071817	0.183335			-0.873444	22.4728	2.51404	0.370676	46	0.458542	0.367319	5.8e-05	0.000854	9.7e-05	0.001302			-0.81588	22.6288
601	Positive Forward Tail Crawling Amplitude (-/+ = V/D Inside) (Degrees)								NaN	24.8128	2.77788	0.428637	42	0.134791	0.169123	NaN	NaN	NaN	NaN			0.484063	26.1575	3.80962	0.561698	46	0.001518	0.006434	0.060531	0.195434	0.123243	0.26178			-0.86204	22.4182	2.48476	0.366358	46	0.365711	0.319951	5.6e-05	0.000844	9.4e-05	0.001283			-0.828385	22.5117
602	Negative Forward Tail Crawling Amplitude (-/+ = V/D Inside) (Degrees)								NaN	-24.7628	2.74127	0.422987	42	0.065052	0.105791	NaN	NaN	NaN	NaN			-0.567287	-26.3179	4.07115	0.600259	46	0.001575	0.006583	0.037331	0.140823	0.035639	0.116944			0.83204	-22.4819	2.56767	0.378582	46	0.626056	0.444464	0.000127	0.001745	0.000108	0.001416			0.758513	-22.6835
603	Paused Tail Crawling Amplitude (-/+ = V/D Inside) (Degrees)								NaN	NaN	NaN	NaN	0	NaN	NaN	NaN	NaN	NaN	NaN			NaN	NaN	NaN	NaN	0	NaN	NaN	NaN	NaN	NaN	NaN			NaN	NaN	NaN	NaN	0	NaN	NaN	NaN	NaN	NaN	NaN			NaN	NaN
604	Absolute Paused Tail Crawling Amplitude (-/+ = V/D Inside) (Degrees)								NaN	NaN	NaN	NaN	0	NaN	NaN	NaN	NaN	NaN	NaN			NaN	NaN	NaN	NaN	0	NaN	NaN	NaN	NaN	NaN	NaN			NaN	NaN	NaN	NaN	0	NaN	NaN	NaN	NaN	NaN	NaN			NaN	NaN
605	Positive Paused Tail Crawling Amplitude (-/+ = V/D Inside) (Degrees)								NaN	NaN	NaN	NaN	0	NaN	NaN	NaN	NaN	NaN	NaN			NaN	NaN	NaN	NaN	0	NaN	NaN	NaN	NaN	NaN	NaN			NaN	NaN	NaN	NaN	0	NaN	NaN	NaN	NaN	NaN	NaN			NaN	NaN
606	Negative Paused Tail Crawling Amplitude (-/+ = V/D Inside) (Degrees)								NaN	NaN	NaN	NaN	0	NaN	NaN	NaN	NaN	NaN	NaN			NaN	NaN	NaN	NaN	0	NaN	NaN	NaN	NaN	NaN	NaN			NaN	NaN	NaN	NaN	0	NaN	NaN	NaN	NaN	NaN	NaN			NaN	NaN
607	Backward Tail Crawling Amplitude (-/+ = V/D Inside) (Degrees)								NaN	1.80248	9.84791	1.89523	27	0.388909	0.332901	NaN	NaN	NaN	NaN			-0.168909	0.13909	7.5453	1.5733	23	7.5e-05	0.000603	0.502753	0.559396	0.98447	0.666834			-0.308255	-1.23318	9.81841	1.8555	28	0.195102	0.214546	0.257553	0.428405	0.453739	0.491651			0.224935	4.01763
608	Absolute Backward Tail Crawling Amplitude (-/+ = V/D Inside) (Degrees)								NaN	32.8071	5.71021	1.09893	27	0.131257	0.166314	NaN	NaN	NaN	NaN			-0.245759	31.4037	6.85287	1.42892	23	0.007127	0.020445	0.440542	0.535727	0.740713	0.593973			-0.974715	27.2413	6.36775	1.20339	28	0.672732	0.464871	0.001233	0.011188	0.002006	0.014923			-0.768686	28.4177
609	Positive Backward Tail Crawling Amplitude (-/+ = V/D Inside) (Degrees)								NaN	32.9597	6.7927	1.30726	27	0.663477	0.46167	NaN	NaN	NaN	NaN			-0.133911	32.0501	6.77708	1.41312	23	0.050196	0.086428	0.638755	0.605479	0.98447	0.66651			-0.921983	26.697	6.50418	1.22917	28	0.976804	0.552162	0.000985	0.009157	0.001421	0.01136			-0.578534	29.0299
610	Negative Backward Tail Crawling Amplitude (-/+ = V/D Inside) (Degrees)								NaN	-32.5837	6.18637	1.19057	27	0.551259	0.411629	NaN	NaN	NaN	NaN			0.269441	-30.9168	7.47709	1.55908	23	0.009326	0.024534	0.400211	0.525582	0.350133	0.442447			0.822761	-27.4938	6.42839	1.21485	28	0.531805	0.400318	0.004197	0.028729	0.003885	0.023916			0.759772	-27.8835
611	Foraging Speed (-/+ = Toward V/D) (Degrees/Seconds)								NaN	0.087539	1.65557	0.25546	42	1.6e-05	0.000181	NaN	NaN	NaN	NaN			-0.021502	0.05194	1.45082	0.213912	46	1.5e-05	0.000171	0.915177	0.690812	0.792435	0.615579			0.05545	0.17934	1.46126	0.213147	47	0.000233	0.001447	0.783297	0.666065	0.540351	0.528679			0.679861	1.2131
612	Absolute Foraging Speed (-/+ = Toward V/D) (Degrees/Seconds)								NaN	99.9291	8.72952	1.34699	42	0.095574	0.137295	NaN	NaN	NaN	NaN			-0.581928	94.8491	6.7294	0.992195	46	0.639192	0.450822	0.003267	0.024031	0.003504	0.022157			-0.314361	97.1849	14.1825	2.06873	47	0	7e-06	0.269723	0.438776	0.502977	0.511912			-0.038179	99.5958
613	Positive Foraging Speed (-/+ = Toward V/D) (Degrees/Seconds)								NaN	100.041	8.29574	1.28006	42	0.464834	0.370378	NaN	NaN	NaN	NaN			-0.588506	95.1594	7.12979	1.05123	46	0.753215	0.493665	0.004181	0.028891	0.008606	0.042916			-0.315346	97.4254	14.7927	2.15774	47	1e-06	2.3e-05	0.300483	0.461407	0.492556	0.511025			-0.054312	99.5909
614	Negative Foraging Speed (-/+ = Toward V/D) (Degrees/Seconds)								NaN	-100.012	10.1214	1.56176	42	0.048281	0.085254	NaN	NaN	NaN	NaN			0.528651	-94.6609	7.19353	1.06063	46	0.417446	0.34837	0.00593	0.037317	0.004937	0.028741			0.27599	-97.2182	14.6508	2.13704	47	0	1.1e-05	0.294364	0.456753	0.363798	0.45071			0.049648	-99.5091
615	Forward Foraging Speed (-/+ = Toward V/D) (Degrees/Seconds)								NaN	0.16825	1.78792	0.275881	42	0.000277	0.001644	NaN	NaN	NaN	NaN			-0.066571	0.049227	1.53275	0.225992	46	0.000211	0.001334	0.739432	0.652011	0.691506	0.576787			-0.026794	0.120344	1.49612	0.220591	46	0.089658	0.131959	0.892458	0.686275	0.837829	0.626024			0.448139	0.969485
616	Absolute Forward Foraging Speed (-/+ = Toward V/D) (Degrees/Seconds)								NaN	100.414	8.06335	1.2442	42	0.760828	0.495763	NaN	NaN	NaN	NaN			-0.639309	95.259	6.94289	1.02367	46	0.606152	0.436773	0.001963	0.016041	0.00298	0.019647			-0.166234	99.0736	8.53182	1.25795	46	0.890396	0.530805	0.450774	0.539299	0.50127	0.510922			0.004202	100.448
617	Positive Forward Foraging Speed (-/+ = Toward V/D) (Degrees/Seconds)								NaN	100.49	7.7421	1.19463	42	0.286309	0.272885	NaN	NaN	NaN	NaN			-0.635911	95.5665	7.38221	1.08845	46	0.670569	0.463614	0.003091	0.023204	0.009261	0.04537			-0.165166	99.2111	9.82381	1.44844	46	0.957592	0.547384	0.497696	0.55628	0.469915	0.499454			-0.005472	100.447
618	Negative Forward Foraging Speed (-/+ = Toward V/D) (Degrees/Seconds)								NaN	-100.511	9.37877	1.44718	42	0.235693	0.239185	NaN	NaN	NaN	NaN			0.580332	-95.0685	7.35317	1.08417	46	0.570931	0.419579	0.003523	0.025409	0.003232	0.020722			0.136349	-99.2325	9.09762	1.34137	46	0.105207	0.145848	0.518692	0.566894	0.360319	0.447594			0.012014	-100.399
619	Paused Foraging Speed (-/+ = Toward V/D) (Degrees/Seconds)								NaN	-11.8473	33.551	6.7102	25	0.374114	0.324878	NaN	NaN	NaN	NaN			0.181407	-5.76095	36.9997	9.24993	16	0.339208	0.307541	0.598255	0.592142	0.968022	0.663445			0.47975	4.24875	30.8811	7.48977	17	0.919513	0.537818	0.118107	0.287725	0.106448	0.237338			0.35436	0.041801
620	Absolute Paused Foraging Speed (-/+ = Toward V/D) (Degrees/Seconds)								NaN	87.6999	33.3373	6.66746	25	0.012532	0.030915	NaN	NaN	NaN	NaN			-0.200499	81.0158	25.4078	6.35194	16	0.002766	0.01012	0.472424	0.549205	0.279071	0.403604			-0.231489	79.9827	28.1886	6.83673	17	0.109045	0.149024	0.424055	0.530062	0.898051	0.645374			-0.301996	77.6322
621	Positive Paused Foraging Speed (-/+ = Toward V/D) (Degrees/Seconds)								NaN	81.6114	51.2978	10.2596	25	0.000152	0.001043	NaN	NaN	NaN	NaN			-0.070868	77.976	39.2573	9.81432	16	0.016419	0.038067	0.799306	0.668151	0.446242	0.486178			0.027182	83.0058	39.9637	9.69261	17	0.305933	0.285237	0.921807	0.693339	0.719783	0.58392			-0.075474	77.7397
622	Negative Paused Foraging Speed (-/+ = Toward V/D) (Degrees/Seconds)								NaN	-91.8561	41.8593	8.37186	25	0.000959	0.004641	NaN	NaN	NaN	NaN			0.333371	-77.9014	30.9792	7.7448	16	0.244263	0.245754	0.228634	0.4108	0.279071	0.403185			0.358974	-76.8297	28.7886	6.98226	17	0.058723	0.09714	0.175746	0.363471	0.293433	0.412789			0.441625	-73.3699
623	Backward Foraging Speed (-/+ = Toward V/D) (Degrees/Seconds)								NaN	-3.77425	21.3285	3.89404	30	0.002976	0.010627	NaN	NaN	NaN	NaN			0.13698	-0.852658	26.3493	5.26985	25	1.1e-05	0.000128	0.657778	0.615229	0.106474	0.237018			0.312544	2.89185	27.1507	4.87641	31	0.021785	0.047912	0.289957	0.453723	0.475166	0.501967			0.17008	-0.146701
624	Absolute Backward Foraging Speed (-/+ = Toward V/D) (Degrees/Seconds)								NaN	95.2733	23.3319	4.2598	30	0.001124	0.005226	NaN	NaN	NaN	NaN			-0.309929	88.0421	13.3855	2.6771	25	0.13312	0.167416	0.157195	0.340834	0.246921	0.385131			0.028596	95.9405	19.2097	3.45017	31	0.926652	0.539186	0.903562	0.686601	0.659937	0.567115			0.258953	101.315
625	Positive Backward Foraging Speed (-/+ = Toward V/D) (Degrees/Seconds)								NaN	91.3393	23.5294	4.29586	30	0.110283	0.149956	NaN	NaN	NaN	NaN			-0.178234	87.1455	21.8388	4.36776	25	0.019709	0.044396	0.496651	0.556374	0.691203	0.576881			0.219273	96.4986	24.3255	4.36899	31	0.864494	0.527015	0.403165	0.526655	0.493188	0.5113			0.478359	102.595
626	Negative Backward Foraging Speed (-/+ = Toward V/D) (Degrees/Seconds)								NaN	-100.757	35.4345	6.46943	30	0.000408	0.002266	NaN	NaN	NaN	NaN			0.394982	-86.7609	22.0883	4.41766	25	0.353315	0.313996	0.080141	0.229666	0.117927	0.256359			0.170484	-94.7159	29.1219	5.23044	31	0.107338	0.147438	0.470768	0.548141	0.431733	0.480915			-0.001117	-100.796
627	Head Crawling Frequency (-/+ = V/D Inside) (Hz)								NaN	0.017975	0.064212	0.009908	42	0.523154	0.397804	NaN	NaN	NaN	NaN			-0.098151	0.011673	0.071734	0.010577	46	0.027704	0.056591	0.664741	0.618223	0.896973	0.645934			-0.181156	0.006343	0.064458	0.009402	47	0.015482	0.036587	0.39679	0.525287	0.413502	0.475061			-0.255469	0.001571
628	Absolute Head Crawling Frequency (-/+ = V/D Inside) (Hz)								NaN	0.442234	0.059476	0.009177	42	0.155655	0.18846	NaN	NaN	NaN	NaN			-0.132122	0.434376	0.053367	0.007869	46	0.158706	0.19104	0.517472	0.565978	0.6489	0.566732			0.295875	0.459831	0.074657	0.01089	47	2e-06	3.3e-05	0.219947	0.405035	0.057093	0.159825			0.103349	0.448381
629	Positive Head Crawling Frequency (-/+ = V/D Inside) (Hz)								NaN	0.44136	0.058371	0.009007	42	0.216258	0.229119	NaN	NaN	NaN	NaN			-0.099875	0.43553	0.054053	0.00797	46	0.131799	0.166531	0.629125	0.603704	0.903586	0.647346			0.335992	0.460972	0.071088	0.010369	47	2e-06	3.2e-05	0.15692	0.34124	0.030977	0.108558			0.167404	0.451131
630	Negative Head Crawling Frequency (-/+ = V/D Inside) (Hz)								NaN	-0.447634	0.064702	0.009984	42	0.19653	0.215763	NaN	NaN	NaN	NaN			0.165103	-0.436951	0.054727	0.008069	46	0.144753	0.178958	0.407767	0.525242	0.434747	0.48119			-0.223342	-0.462084	0.080714	0.011773	47	4e-06	6.2e-05	0.351824	0.496426	0.181707	0.329175			-0.045853	-0.450601
631	Forward Head Crawling Frequency (-/+ = V/D Inside) (Hz)								NaN	0.019549	0.069381	0.010706	42	0.713722	0.478958	NaN	NaN	NaN	NaN			-0.122359	0.01106	0.074697	0.011013	46	0.034995	0.067254	0.581891	0.59057	0.792435	0.615236			-0.176057	0.007334	0.066547	0.009812	46	0.04277	0.077815	0.402639	0.526433	0.369159	0.453314			-0.291309	-0.000662
632	Absolute Forward Head Crawling Frequency (-/+ = V/D Inside) (Hz)								NaN	0.438555	0.058559	0.009036	42	0.086451	0.129144	NaN	NaN	NaN	NaN			-0.125122	0.431228	0.052819	0.007788	46	0.102268	0.143174	0.540745	0.575264	0.6489	0.566377			0.489019	0.467191	0.048333	0.007126	46	0.520993	0.396608	0.014915	0.076313	0.019115	0.079862			0.169124	0.448458
633	Positive Forward Head Crawling Frequency (-/+ = V/D Inside) (Hz)								NaN	0.43751	0.056888	0.008778	42	0.170166	0.199491	NaN	NaN	NaN	NaN			-0.090088	0.432385	0.053434	0.007878	46	0.089619	0.131974	0.66504	0.617723	0.864022	0.63536			0.533176	0.467841	0.045811	0.006754	46	0.761415	0.495666	0.007629	0.045126	0.012349	0.05708			0.233381	0.450786
634	Negative Forward Head Crawling Frequency (-/+ = V/D Inside) (Hz)								NaN	-0.444918	0.065178	0.010057	42	0.149642	0.183738	NaN	NaN	NaN	NaN			0.166532	-0.434064	0.054505	0.008036	46	0.115689	0.153589	0.401659	0.526547	0.373629	0.455188			-0.387219	-0.470156	0.054715	0.008067	46	0.182737	0.206854	0.053756	0.179437	0.084511	0.203072			-0.09597	-0.451173
635	Paused Head Crawling Frequency (-/+ = V/D Inside) (Hz)								NaN	NaN	NaN	NaN	0	NaN	NaN	NaN	NaN	NaN	NaN			NaN	NaN	NaN	NaN	0	NaN	NaN	NaN	NaN	NaN	NaN			NaN	NaN	NaN	NaN	0	NaN	NaN	NaN	NaN	NaN	NaN			NaN	NaN
636	Absolute Paused Head Crawling Frequency (-/+ = V/D Inside) (Hz)								NaN	NaN	NaN	NaN	0	NaN	NaN	NaN	NaN	NaN	NaN			NaN	NaN	NaN	NaN	0	NaN	NaN	NaN	NaN	NaN	NaN			NaN	NaN	NaN	NaN	0	NaN	NaN	NaN	NaN	NaN	NaN			NaN	NaN
637	Positive Paused Head Crawling Frequency (-/+ = V/D Inside) (Hz)								NaN	NaN	NaN	NaN	0	NaN	NaN	NaN	NaN	NaN	NaN			NaN	NaN	NaN	NaN	0	NaN	NaN	NaN	NaN	NaN	NaN			NaN	NaN	NaN	NaN	0	NaN	NaN	NaN	NaN	NaN	NaN			NaN	NaN
638	Negative Paused Head Crawling Frequency (-/+ = V/D Inside) (Hz)								NaN	NaN	NaN	NaN	0	NaN	NaN	NaN	NaN	NaN	NaN			NaN	NaN	NaN	NaN	0	NaN	NaN	NaN	NaN	NaN	NaN			NaN	NaN	NaN	NaN	0	NaN	NaN	NaN	NaN	NaN	NaN			NaN	NaN
639	Backward Head Crawling Frequency (-/+ = V/D Inside) (Hz)								NaN	0.027611	0.148506	0.027577	29	0.125336	0.161776	NaN	NaN	NaN	NaN			0.004849	0.028331	0.101047	0.020209	25	0.10489	0.145783	0.983281	0.703439	0.917101	0.649999			-0.024141	0.024026	0.156833	0.028634	30	0.817192	0.51219	0.928459	0.694809	0.897455	0.645947			-0.192819	-0.001024
640	Absolute Backward Head Crawling Frequency (-/+ = V/D Inside) (Hz)								NaN	0.530989	0.129065	0.023967	29	0.465161	0.370092	NaN	NaN	NaN	NaN			0.306352	0.570529	0.076801	0.01536	25	0.248435	0.248468	0.171447	0.359099	0.140334	0.284198			0.166128	0.55243	0.145831	0.026625	30	0.490003	0.37988	0.551875	0.578366	0.579982	0.54338			0.173023	0.55332
641	Positive Backward Head Crawling Frequency (-/+ = V/D Inside) (Hz)								NaN	0.556102	0.131219	0.024798	28	0.186113	0.209356	NaN	NaN	NaN	NaN			0.086755	0.567486	0.086369	0.017274	25	0.934385	0.541582	0.708101	0.640032	0.417542	0.475385			0.016709	0.558294	0.14684	0.026809	30	0.265673	0.259736	0.95234	0.697847	0.993792	0.668268			0.062873	0.564352
642	Negative Backward Head Crawling Frequency (-/+ = V/D Inside) (Hz)								NaN	-0.516561	0.123836	0.022996	29	0.657047	0.45826	NaN	NaN	NaN	NaN			-0.505904	-0.57921	0.089147	0.017829	25	0.430088	0.356056	0.036116	0.138001	0.054156	0.155674			-0.389561	-0.564803	0.147639	0.027416	29	0.87001	0.52716	0.183195	0.372111	0.196788	0.341381			-0.323568	-0.55663
643	Midbody Crawling Frequency (-/+ = V/D Inside) (Hz)								NaN	-0.009626	0.063811	0.009846	42	0.838552	0.520497	NaN	NaN	NaN	NaN			0.064659	-0.0055	0.063928	0.009426	46	0.72582	0.483585	0.762857	0.657761	0.773185	0.607408			-0.209188	-0.022975	0.086478	0.012614	47	0.883346	0.529293	0.406542	0.525955	0.442229	0.487146			-0.031186	-0.011616
644	Absolute Midbody Crawling Frequency (-/+ = V/D Inside) (Hz)								NaN	0.439525	0.060699	0.009366	42	0.063613	0.104143	NaN	NaN	NaN	NaN			-0.137787	0.431161	0.054444	0.008027	46	0.2108	0.224927	0.499656	0.557628	0.619147	0.556466			0.361471	0.461466	0.078554	0.011458	47	1e-06	1.4e-05	0.141872	0.319803	0.018136	0.076229			0.243025	0.454276
645	Positive Midbody Crawling Frequency (-/+ = V/D Inside) (Hz)								NaN	0.442795	0.063724	0.009833	42	0.077207	0.118418	NaN	NaN	NaN	NaN			-0.150265	0.43322	0.057013	0.008406	46	0.138469	0.172216	0.461275	0.543942	0.544739	0.529251			0.379728	0.466993	0.084168	0.012277	47	3e-06	5.3e-05	0.127679	0.301121	0.034321	0.113963			0.308068	0.462426
646	Negative Midbody Crawling Frequency (-/+ = V/D Inside) (Hz)								NaN	-0.439383	0.061332	0.009464	42	0.068357	0.108804	NaN	NaN	NaN	NaN			0.109155	-0.432689	0.053566	0.007898	46	0.289706	0.274957	0.588525	0.590815	0.654921	0.5656			-0.508859	-0.470593	0.048638	0.007171	46	0.05124	0.087889	0.010325	0.056969	0.012061	0.05612			-0.240991	-0.454164
647	Forward Midbody Crawling Frequency (-/+ = V/D Inside) (Hz)								NaN	-0.011153	0.065392	0.01009	42	0.859779	0.52688	NaN	NaN	NaN	NaN			0.092999	-0.005071	0.065729	0.009691	46	0.520504	0.397245	0.664891	0.617973	0.673117	0.569992			-0.217931	-0.025404	0.088446	0.013041	46	0.964714	0.550056	0.389929	0.520868	0.42985	0.47997			0.048079	-0.008009
648	Absolute Forward Midbody Crawling Frequency (-/+ = V/D Inside) (Hz)								NaN	0.439426	0.0608	0.009382	42	0.046017	0.082609	NaN	NaN	NaN	NaN			-0.133306	0.431321	0.053696	0.007917	46	0.19541	0.214709	0.510942	0.564261	0.56151	0.535449			0.518678	0.470962	0.048893	0.007209	46	0.958852	0.547873	0.009327	0.052643	0.008193	0.041752			0.284709	0.456736
649	Positive Forward Midbody Crawling Frequency (-/+ = V/D Inside) (Hz)								NaN	0.443356	0.06475	0.009991	42	0.068351	0.109053	NaN	NaN	NaN	NaN			-0.15093	0.433583	0.056279	0.008298	46	0.123229	0.159362	0.453937	0.540025	0.533699	0.525125			0.517174	0.476843	0.056687	0.008358	46	0.363368	0.318521	0.011956	0.064527	0.014884	0.065741			0.333291	0.464937
650	Negative Forward Midbody Crawling Frequency (-/+ = V/D Inside) (Hz)								NaN	-0.438859	0.060835	0.009387	42	0.070957	0.111236	NaN	NaN	NaN	NaN			0.100094	-0.432769	0.053011	0.007816	46	0.260923	0.256206	0.619469	0.599103	0.636928	0.565506			-0.528996	-0.47104	0.048488	0.007149	46	0.06727	0.107967	0.007876	0.045853	0.00882	0.043668			-0.292981	-0.456682
651	Paused Midbody Crawling Frequency (-/+ = V/D Inside) (Hz)								NaN	NaN	NaN	NaN	0	NaN	NaN	NaN	NaN	NaN	NaN			NaN	NaN	NaN	NaN	0	NaN	NaN	NaN	NaN	NaN	NaN			NaN	NaN	NaN	NaN	0	NaN	NaN	NaN	NaN	NaN	NaN			NaN	NaN
652	Absolute Paused Midbody Crawling Frequency (-/+ = V/D Inside) (Hz)								NaN	NaN	NaN	NaN	0	NaN	NaN	NaN	NaN	NaN	NaN			NaN	NaN	NaN	NaN	0	NaN	NaN	NaN	NaN	NaN	NaN			NaN	NaN	NaN	NaN	0	NaN	NaN	NaN	NaN	NaN	NaN			NaN	NaN
653	Positive Paused Midbody Crawling Frequency (-/+ = V/D Inside) (Hz)								NaN	NaN	NaN	NaN	0	NaN	NaN	NaN	NaN	NaN	NaN			NaN	NaN	NaN	NaN	0	NaN	NaN	NaN	NaN	NaN	NaN			NaN	NaN	NaN	NaN	0	NaN	NaN	NaN	NaN	NaN	NaN			NaN	NaN
654	Negative Paused Midbody Crawling Frequency (-/+ = V/D Inside) (Hz)								NaN	NaN	NaN	NaN	0	NaN	NaN	NaN	NaN	NaN	NaN			NaN	NaN	NaN	NaN	0	NaN	NaN	NaN	NaN	NaN	NaN			NaN	NaN	NaN	NaN	0	NaN	NaN	NaN	NaN	NaN	NaN			NaN	NaN
655	Backward Midbody Crawling Frequency (-/+ = V/D Inside) (Hz)								NaN	-0.006233	0.091264	0.016947	29	0.729958	0.484189	NaN	NaN	NaN	NaN			-0.080575	-0.013586	0.150549	0.031392	23	0.011359	0.028652	0.837904	0.676699	0.543187	0.531081			-0.035679	-0.009489	0.127308	0.024059	28	0.019673	0.044389	0.91235	0.690441	0.854353	0.633945			0.169214	0.00921
656	Absolute Backward Midbody Crawling Frequency (-/+ = V/D Inside) (Hz)								NaN	0.472335	0.129819	0.024107	29	0.091177	0.133322	NaN	NaN	NaN	NaN			0.158161	0.492867	0.075547	0.015753	23	0.531471	0.400401	0.47943	0.549999	0.483851	0.506527			-0.073555	0.462786	0.155767	0.029437	28	0.318309	0.294536	0.802818	0.668442	0.930041	0.653511			0.004226	0.472883
657	Positive Backward Midbody Crawling Frequency (-/+ = V/D Inside) (Hz)								NaN	0.474849	0.146102	0.02713	29	0.028742	0.058095	NaN	NaN	NaN	NaN			0.159291	0.498122	0.08512	0.017749	23	0.88001	0.529412	0.47646	0.549576	0.49543	0.51096			-0.069366	0.464715	0.161502	0.030521	28	0.114454	0.15225	0.804939	0.669831	0.904706	0.646816			0.08817	0.487731
658	Negative Backward Midbody Crawling Frequency (-/+ = V/D Inside) (Hz)								NaN	-0.496038	0.105235	0.019887	28	0.226269	0.235107	NaN	NaN	NaN	NaN			-0.020976	-0.498245	0.081407	0.017356	22	0.441061	0.361587	0.933701	0.694514	1	0.666005			0.254419	-0.469264	0.161744	0.030567	28	0.514734	0.394292	0.466529	0.545784	0.486145	0.507402			0.169215	-0.478231
659	Tail Crawling Frequency (-/+ = V/D Inside) (Hz)								NaN	0.01182	0.06055	0.009343	42	0.597956	0.432253	NaN	NaN	NaN	NaN			-0.276158	-0.004901	0.0529	0.0078	46	0.670175	0.46346	0.173225	0.361799	0.133735	0.27688			-0.326841	-0.00797	0.049091	0.007161	47	0.124751	0.161099	0.096672	0.255729	0.18441	0.331911			-0.184411	0.000654
660	Absolute Tail Crawling Frequency (-/+ = V/D Inside) (Hz)								NaN	0.435531	0.054605	0.008426	42	0.169667	0.200037	NaN	NaN	NaN	NaN			-0.133242	0.428255	0.054217	0.007994	46	0.068254	0.108963	0.532704	0.571645	0.786004	0.610924			0.423313	0.458646	0.079933	0.011659	47	0	1.2e-05	0.111949	0.27869	0.009291	0.045353			0.194207	0.446136
661	Positive Tail Crawling Frequency (-/+ = V/D Inside) (Hz)								NaN	0.435397	0.055713	0.008597	42	0.164747	0.196469	NaN	NaN	NaN	NaN			-0.10922	0.429312	0.052914	0.007802	46	0.346116	0.31036	0.601545	0.592227	0.870596	0.638169			0.459185	0.460979	0.080284	0.011711	47	0	1.1e-05	0.08196	0.232178	0.008235	0.041816			0.239964	0.448766
662	Negative Tail Crawling Frequency (-/+ = V/D Inside) (Hz)								NaN	-0.439305	0.05651	0.00872	42	0.305062	0.284917	NaN	NaN	NaN	NaN			0.16522	-0.429969	0.056775	0.008371	46	0.096737	0.137864	0.441999	0.537056	0.642903	0.565398			-0.488336	-0.466901	0.050063	0.007381	46	0.936489	0.541289	0.017927	0.085241	0.021363	0.083253			-0.134441	-0.446903
663	Forward Tail Crawling Frequency (-/+ = V/D Inside) (Hz)								NaN	0.011728	0.063009	0.009722	42	0.307527	0.286327	NaN	NaN	NaN	NaN			-0.275581	-0.005636	0.054137	0.007982	46	0.730496	0.48407	0.171261	0.359218	0.149569	0.293501			-0.330194	-0.009077	0.050687	0.007473	46	0.231886	0.237466	0.093726	0.251535	0.156777	0.300442			-0.160995	0.001584
664	Absolute Forward Tail Crawling Frequency (-/+ = V/D Inside) (Hz)								NaN	0.439138	0.055575	0.008575	42	0.170134	0.199801	NaN	NaN	NaN	NaN			-0.155473	0.430497	0.05507	0.00812	46	0.031971	0.062423	0.466394	0.546059	0.754073	0.59916			0.564447	0.470507	0.048139	0.007098	46	0.681587	0.468588	0.006061	0.037503	0.006221	0.033287			0.218602	0.451287
665	Positive Forward Tail Crawling Frequency (-/+ = V/D Inside) (Hz)								NaN	0.440366	0.056509	0.00872	42	0.110896	0.149957	NaN	NaN	NaN	NaN			-0.15132	0.431815	0.053933	0.007952	46	0.106713	0.14718	0.470708	0.548503	0.673117	0.569645			0.572478	0.472716	0.048335	0.007127	46	0.534844	0.402156	0.005193	0.034131	0.006221	0.03316			0.218519	0.452714
666	Negative Forward Tail Crawling Frequency (-/+ = V/D Inside) (Hz)								NaN	-0.441981	0.057326	0.008846	42	0.258382	0.254824	NaN	NaN	NaN	NaN			0.172409	-0.432097	0.057503	0.008478	46	0.089889	0.132083	0.422114	0.529875	0.642903	0.565041			-0.485637	-0.46982	0.049012	0.007226	46	0.767887	0.497836	0.016984	0.083163	0.013884	0.062113			-0.202354	-0.453581
667	Paused Tail Crawling Frequency (-/+ = V/D Inside) (Hz)								NaN	NaN	NaN	NaN	0	NaN	NaN	NaN	NaN	NaN	NaN			NaN	NaN	NaN	NaN	0	NaN	NaN	NaN	NaN	NaN	NaN			NaN	NaN	NaN	NaN	0	NaN	NaN	NaN	NaN	NaN	NaN			NaN	NaN
668	Absolute Paused Tail Crawling Frequency (-/+ = V/D Inside) (Hz)								NaN	NaN	NaN	NaN	0	NaN	NaN	NaN	NaN	NaN	NaN			NaN	NaN	NaN	NaN	0	NaN	NaN	NaN	NaN	NaN	NaN			NaN	NaN	NaN	NaN	0	NaN	NaN	NaN	NaN	NaN	NaN			NaN	NaN
669	Positive Paused Tail Crawling Frequency (-/+ = V/D Inside) (Hz)								NaN	NaN	NaN	NaN	0	NaN	NaN	NaN	NaN	NaN	NaN			NaN	NaN	NaN	NaN	0	NaN	NaN	NaN	NaN	NaN	NaN			NaN	NaN	NaN	NaN	0	NaN	NaN	NaN	NaN	NaN	NaN			NaN	NaN
670	Negative Paused Tail Crawling Frequency (-/+ = V/D Inside) (Hz)								NaN	NaN	NaN	NaN	0	NaN	NaN	NaN	NaN	NaN	NaN			NaN	NaN	NaN	NaN	0	NaN	NaN	NaN	NaN	NaN	NaN			NaN	NaN	NaN	NaN	0	NaN	NaN	NaN	NaN	NaN	NaN			NaN	NaN
671	Backward Tail Crawling Frequency (-/+ = V/D Inside) (Hz)								NaN	0.01487	0.137193	0.026403	27	0.004446	0.014674	NaN	NaN	NaN	NaN			-0.098491	0.001358	0.101681	0.021202	23	4.4e-05	0.000393	0.691666	0.632131	0.559249	0.535495			-0.024905	0.011454	0.13442	0.025403	28	0.117166	0.154485	0.926054	0.694063	0.833318	0.625004			-0.017836	0.012423
672	Absolute Backward Tail Crawling Frequency (-/+ = V/D Inside) (Hz)								NaN	0.42207	0.077745	0.014962	27	0.246798	0.247473	NaN	NaN	NaN	NaN			0.382101	0.451776	0.139584	0.029105	23	2.7e-05	0.00027	0.370558	0.507367	0.599193	0.55099			0.286531	0.444346	0.149076	0.028173	28	0.403041	0.340458	0.488911	0.551885	0.667694	0.567126			0.114105	0.430941
673	Positive Backward Tail Crawling Frequency (-/+ = V/D Inside) (Hz)								NaN	0.417511	0.084281	0.01622	27	0.39746	0.337329	NaN	NaN	NaN	NaN			0.413602	0.45237	0.121754	0.025388	23	0.000108	0.000803	0.254417	0.426064	0.311446	0.418253			0.468518	0.456999	0.149659	0.028283	28	0.394278	0.33611	0.232481	0.414189	0.277517	0.403032			-0.054495	0.412919
674	Negative Backward Tail Crawling Frequency (-/+ = V/D Inside) (Hz)								NaN	-0.428793	0.07867	0.01514	27	0.699338	0.473905	NaN	NaN	NaN	NaN			-0.311231	-0.453277	0.169376	0.035317	23	1.4e-05	0.000161	0.528836	0.569147	0.830455	0.623866			-0.324925	-0.454355	0.175047	0.033081	28	0.13556	0.169772	0.486599	0.551379	0.979853	0.666627			-0.268273	-0.449898
675	Omega Turns Frequency (Hz)								NaN	0.010802	0.012908	0.001992	42	7e-06	9.4e-05	NaN	NaN	NaN	NaN			-0.127589	0.009156	0.012897	0.001902	46	2e-06	3.4e-05	0.551388	0.579499	0.284114	0.405836			-0.225326	0.007894	0.010322	0.001506	47	1e-06	1.7e-05	0.247597	0.421808	0.217116	0.360036			-0.063696	0.00998
676	Omega Turns Time Ratio (No Units)								NaN	0.022659	0.030011	0.004631	42	3e-06	5e-05	NaN	NaN	NaN	NaN			-0.01576	0.022186	0.037138	0.005476	46	0	2e-06	0.94757	0.698158	0.40498	0.470712			-0.044916	0.021311	0.02996	0.00437	47	3e-06	4.6e-05	0.832841	0.675191	0.383357	0.459792			0.017418	0.023182
677	Omega Turn Time (-/+ = V/D Inside) (Seconds)								NaN	-0.636533	2.0591	0.382366	29	0.378685	0.327581	NaN	NaN	NaN	NaN			0.648437	0.698666	2.391	0.488061	24	0.265463	0.259719	0.036583	0.138708	0.061865	0.167781			0.402268	0.191779	2.81237	0.574072	24	0.060509	0.099849	0.236647	0.417089	0.400999	0.467648			0.487979	0.368267
678	Absolute Omega Turn Time (-/+ = V/D Inside) (Seconds)								NaN	2.05523	0.979001	0.181796	29	0.782687	0.501522	NaN	NaN	NaN	NaN			0.406613	2.4533	1.32354	0.270167	24	0.005917	0.017988	0.228429	0.410932	0.279657	0.403194			0.614734	2.65705	1.02932	0.210109	24	0.707151	0.476088	0.035286	0.136952	0.034195	0.113816			0.483713	2.52878
679	Positive Omega Turn Time (-/+ = V/D Inside) (Seconds)								NaN	2.07778	0.987834	0.285163	12	0.39007	0.333365	NaN	NaN	NaN	NaN			0.650003	2.71988	1.59311	0.398277	16	0.127465	0.163042	0.201706	0.395058	0.390428	0.461902			0.269889	2.34439	1.14346	0.285866	16	0.242006	0.243938	0.515019	0.565386	0.676041	0.571772			0.573226	2.64403
680	Negative Omega Turn Time (-/+ = V/D Inside) (Seconds)								NaN	-2.14764	0.989562	0.221273	20	0.277762	0.26796	NaN	NaN	NaN	NaN			-0.187728	-2.3334	0.958309	0.265787	13	0.230309	0.23666	0.595662	0.591555	0.386584	0.460092			-0.637078	-2.77806	0.917761	0.264935	12	0.21092	0.224966	0.079893	0.2294	0.032269	0.111125			-0.032212	-2.17951
681	Inter Omega Time (-/+ = Previous V/D) (Seconds)								NaN	-10.6596	29.6819	6.9961	18	0.004718	0.015382	NaN	NaN	NaN	NaN			0.688142	9.76579	36.8213	8.93048	17	0.953303	0.545511	0.081602	0.232053	0.057725	0.160623			0.35736	-0.052472	25.6561	6.62437	15	0.016219	0.037864	0.279418	0.445242	0.985577	0.66661			0.312676	-1.37876
682	Absolute Inter Omega Time (-/+ = Previous V/D) (Seconds)								NaN	20.4915	23.6668	5.57832	18	6.3e-05	0.000528	NaN	NaN	NaN	NaN			0.532449	33.0929	19.8335	4.81032	17	0.045285	0.081676	0.096639	0.2561	0.008693	0.043195			0.188429	24.951	19.7845	5.10834	15	0.011913	0.029634	0.559747	0.582488	0.286164	0.407508			0.50739	32.4998
683	Positive Inter Omega Time (-/+ = Previous V/D) (Seconds)								NaN	11.9146	6.82966	2.41465	8	0.125559	0.161446	NaN	NaN	NaN	NaN			2.98848	32.3249	20.044	5.78621	12	0.011713	0.029163	0.005539	0.035615	0.003814	0.023686			1.4896	22.088	23.562	7.45094	10	0.003765	0.012833	0.220942	0.405857	0.965401	0.66361			2.87188	31.5286
684	Negative Inter Omega Time (-/+ = Previous V/D) (Seconds)								NaN	-23.5989	28.6286	8.26438	12	0.001703	0.006935	NaN	NaN	NaN	NaN			-0.200413	-29.3364	20.4496	7.23003	8	0.102323	0.143176	0.607734	0.593577	0.334847	0.433769			-0.430249	-35.9163	32.6268	10.8756	9	0.001231	0.00553	0.380542	0.512962	0.126528	0.266318			-0.258912	-31.0112
685	Inter Omega Distance (-/+ = Previous V/D) (Microns)								NaN	-2541.52	6967.87	1642.34	18	0.004095	0.013802	NaN	NaN	NaN	NaN			0.73898	2607.6	10071.1	2442.59	17	0.220171	0.230458	0.091066	0.247996	0.053509	0.154775			0.314995	-346.679	5193.9	1341.06	15	0.065748	0.106219	0.308692	0.466742	0.842378	0.627402			0.390327	178.229
686	Absolute Inter Omega Distance (-/+ = Previous V/D) (Microns)								NaN	4861.87	5530.35	1303.52	18	5e-05	0.000439	NaN	NaN	NaN	NaN			0.649581	8454.28	6398.95	1551.97	17	0.001526	0.006459	0.085928	0.239292	0.009573	0.046085			0.089661	5357.73	3750.66	968.415	15	0.030111	0.060052	0.762213	0.65759	0.338008	0.43543			0.363838	6874.02
687	Positive Inter Omega Distance (-/+ = Previous V/D) (Microns)								NaN	2804.36	1542.92	545.506	8	0.357146	0.315426	NaN	NaN	NaN	NaN			3.6243	8396.38	6835.26	1973.17	12	0.001397	0.006107	0.017509	0.084336	0.002975	0.019708			1.10014	4501.79	4492.85	1420.76	10	0.006724	0.019686	0.287417	0.452142	1	0.665686			2.81235	7143.61
688	Negative Inter Omega Distance (-/+ = Previous V/D) (Microns)								NaN	-5619.85	6689.63	1931.13	12	0.001485	0.006336	NaN	NaN	NaN	NaN			-0.285897	-7532.39	5465.92	1932.49	8	0.506055	0.389081	0.493306	0.553465	0.297621	0.41449			-0.331179	-7835.31	6105.07	2035.02	9	0.00328	0.011532	0.439886	0.536252	0.145152	0.287265			-0.076137	-6129.17
689	Upsilon Turns Frequency (Hz)								NaN	0.002458	0.003797	0.000586	42	0	1.1e-05	NaN	NaN	NaN	NaN			0.276392	0.003507	0.006875	0.001014	46	0	1e-06	0.373088	0.508946	1	0.665368			-0.074334	0.002176	0.003445	0.000503	47	0	5e-06	0.715555	0.645191	0.750786	0.597915			0.066191	0.002709
690	Upsilon Turns Time Ratio (No Units)								NaN	0.007395	0.012355	0.001906	42	0	1.1e-05	NaN	NaN	NaN	NaN			0.06047	0.008142	0.01672	0.002465	46	0	1e-06	0.811127	0.671203	0.677912	0.572658			-0.112474	0.006006	0.009908	0.001445	47	0	6e-06	0.562995	0.584223	0.696163	0.577211			0.03508	0.007829
691	Upsilon Turn Time (-/+ = V/D Inside) (Seconds)								NaN	-0.21375	3.21424	0.829912	15	0.130981	0.166591	NaN	NaN	NaN	NaN			0.156338	0.288758	2.70696	0.698934	15	0.504781	0.388323	0.646951	0.608567	0.618591	0.556686			0.343997	0.891937	2.70569	0.698606	15	0.026271	0.054532	0.317063	0.474546	0.455252	0.491377			-0.197451	-0.848404
692	Absolute Upsilon Turn Time (-/+ = V/D Inside) (Seconds)								NaN	2.98505	1.235	0.318876	15	0.027545	0.056609	NaN	NaN	NaN	NaN			-0.406632	2.48286	1.34006	0.346002	15	0.339735	0.307502	0.295019	0.45681	0.213221	0.354846			-0.197533	2.7411	0.768755	0.198492	15	0.364157	0.319005	0.522338	0.567522	0.835579	0.625351			-0.006967	2.97645
693	Positive Upsilon Turn Time (-/+ = V/D Inside) (Seconds)								NaN	3.63247	1.35905	0.554829	6	0.002956	0.010615	NaN	NaN	NaN	NaN			-0.711511	2.6655	1.51295	0.504318	9	0.467346	0.369757	0.222096	0.404958	0.181019	0.328356			-0.562908	2.86746	0.604466	0.191149	10	0.032937	0.063984	0.238605	0.419042	0.155095	0.298866			-0.523461	2.92107
694	Negative Upsilon Turn Time (-/+ = V/D Inside) (Seconds)								NaN	-2.63886	0.984649	0.311373	10	0.119889	0.156696	NaN	NaN	NaN	NaN			0.388753	-2.25608	1.21648	0.430089	8	0.344562	0.309379	0.483352	0.551078	0.499703	0.510822			0.13813	-2.50285	0.966195	0.394448	6	0.434996	0.358686	0.791748	0.666733	1	0.66505			-0.060905	-2.69883
695	Inter Upsilon Time (-/+ = Previous V/D) (Seconds)								NaN	53.9127	25.9013	18.315	2	NaN	NaN	NaN	NaN	NaN	NaN			-1.3781	18.218	35.2727	14.4	6	0.213152	0.227168	0.243241	0.420689	0.285714	0.407702			0.870176	76.4514	84.3508	48.6999	3	NaN	NaN	0.699398	0.638015	1	0.664415			-1.95539	3.26545
696	Absolute Inter Upsilon Time (-/+ = Previous V/D) (Seconds)								NaN	56.7931	21.8278	15.4345	2	NaN	NaN	NaN	NaN	NaN	NaN			-0.949439	36.069	27.0506	11.0433	6	0.776818	0.500737	0.381051	0.513181	0.428571	0.479698			0.900608	76.4514	84.3508	48.6999	3	NaN	NaN	0.732184	0.649493	1	0.664097			-0.022027	56.3124
697	Positive Inter Upsilon Time (-/+ = Previous V/D) (Seconds)								NaN	74.592	3.34362	2.3643	2	NaN	NaN	NaN	NaN	NaN	NaN			-12.2844	33.5177	22.4614	9.16983	6	0.9628	0.549313	0.005825	0.036812	0.142857	0.284749			0.556103	76.4514	84.3508	48.6999	3	NaN	NaN	0.973029	0.702563	0.8	0.615953			-1.18428	70.6322
698	Negative Inter Upsilon Time (-/+ = Previous V/D) (Seconds)								NaN	-5.7609	0	0	1	NaN	NaN	NaN	NaN	NaN	NaN			NaN	-52.9526	66.3937	46.9475	2	NaN	NaN	NaN	NaN	0.666667	0.568335			NaN	NaN	NaN	NaN	0	NaN	NaN	NaN	NaN	NaN	NaN			NaN	-53.0469
699	Inter Upsilon Distance (-/+ = Previous V/D) (Microns)								NaN	14603.4	11616.8	8214.3	2	NaN	NaN	NaN	NaN	NaN	NaN			-0.949796	3569.82	6659.22	2718.62	6	0.031606	0.062205	0.392189	0.52247	0.285714	0.407285			-0.018183	14392.2	15010.7	8666.45	3	NaN	NaN	0.987088	0.70344	1	0.663464			-1.24553	134.297
700	Absolute Inter Upsilon Distance (-/+ = Previous V/D) (Microns)								NaN	15103.2	10910	7714.51	2	NaN	NaN	NaN	NaN	NaN	NaN			-0.777927	6616.02	4799.58	1959.42	6	0.341321	0.307697	0.462709	0.545198	0.428571	0.478927			-0.065171	14392.2	15010.7	8666.45	3	NaN	NaN	0.95518	0.699235	1	0.663148			-0.223015	12670.1
701	Positive Inter Upsilon Distance (-/+ = Previous V/D) (Microns)								NaN	18297.7	6392.2	4519.96	2	NaN	NaN	NaN	NaN	NaN	NaN			-1.88776	6230.79	4460.34	1820.92	6	0.370416	0.322915	0.189738	0.380178	0.071429	0.183016			-0.610989	14392.2	15010.7	8666.45	3	NaN	NaN	0.717803	0.646431	0.8	0.615272			-0.513544	15015
702	Negative Inter Upsilon Distance (-/+ = Previous V/D) (Microns)								NaN	-999.579	0	0	1	NaN	NaN	NaN	NaN	NaN	NaN			NaN	-9014.81	10998.1	7776.85	2	NaN	NaN	NaN	NaN	0.666667	0.567987			NaN	NaN	NaN	NaN	0	NaN	NaN	NaN	NaN	NaN	NaN			NaN	-12535.8
703	Path Range (Microns)								NaN	4675.37	1531.4	236.299	42	0.879805	0.529761	NaN	NaN	NaN	NaN			0.284347	5110.82	2072.5	305.573	46	0.250258	0.250106	0.262889	0.433865	0.38724	0.459301			-0.104674	4515.07	1637.01	238.782	47	0.933871	0.541517	0.634446	0.604106	0.70234	0.578541			-0.066383	4573.71
704	Forward Path Range (Microns)								NaN	4651.06	1534.59	236.792	42	0.698258	0.473768	NaN	NaN	NaN	NaN			0.276558	5075.46	2057.69	303.39	46	0.204369	0.219894	0.27333	0.441247	0.40585	0.470152			-0.034703	4597.8	1511.07	222.795	46	0.284387	0.271725	0.87028	0.681265	0.864022	0.635024			-0.065076	4551.19
705	Paused Path Range (Microns)								NaN	4751.19	2235.55	447.11	25	0.781551	0.501629	NaN	NaN	NaN	NaN			0.448412	5753.64	3545.97	886.493	16	0.061582	0.101372	0.32331	0.479047	0.478795	0.502747			-0.291383	4099.79	2504.36	607.396	17	0.990951	0.552858	0.394227	0.524242	0.293433	0.412372			-0.392952	3872.72
706	Backward Path Range (Microns)								NaN	4964.65	2216.64	404.701	30	0.322386	0.297186	NaN	NaN	NaN	NaN			0.410856	5875.37	3062.12	612.424	25	0.169422	0.199835	0.221493	0.405357	0.275603	0.403199			0.126958	5246.07	2465.19	442.761	31	0.164488	0.196334	0.640699	0.606545	0.723756	0.586118			-0.102672	4737.06
707	Worm Dwelling (Seconds)								NaN	1.59662	0.347577	0.053632	42	0.050149	0.08679	NaN	NaN	NaN	NaN			0.358973	1.72139	0.339744	0.050093	46	0.08149	0.123512	0.092761	0.249851	0.056278	0.158179			0.513301	1.77503	1.35843	0.198147	47	0	0	0.388722	0.519725	0.795724	0.61607			0.008568	1.5996
708	Head Dwelling (Seconds)								NaN	0.393292	0.069797	0.01077	42	0.046223	0.082648	NaN	NaN	NaN	NaN			0.223573	0.408897	0.064026	0.00944	46	0.033917	0.065651	0.279031	0.445586	0.135914	0.279313			0.911241	0.456894	0.417659	0.060922	47	0	0	0.308989	0.466713	0.346692	0.440902			0.319857	0.415617
709	Midbody Dwelling (Seconds)								NaN	1.43192	0.357223	0.055121	42	0.024051	0.051591	NaN	NaN	NaN	NaN			0.196844	1.50224	0.327516	0.04829	46	0.007347	0.020723	0.340057	0.488681	0.171979	0.319882			0.521148	1.61808	1.56612	0.228442	47	0	0	0.43189	0.530881	0.885639	0.642092			-0.007172	1.42936
710	Tail Dwelling (Seconds)								NaN	0.563143	0.135358	0.020886	42	0.026183	0.054559	NaN	NaN	NaN	NaN			-0.225368	0.532638	0.11345	0.016727	46	9.7e-05	0.000738	0.257669	0.428116	0.171979	0.319455			0.955092	0.692422	0.925711	0.135029	47	0	0	0.348783	0.49592	0.624839	0.559773			0.332876	0.608201
711	Path Curvature (-/+ = V/D Inside) (Radians/Microns)								NaN	0.001114	0.000914	0.000141	42	0.193952	0.213804	NaN	NaN	NaN	NaN			-0.158639	0.000969	0.00076	0.000112	46	0.033978	0.065676	0.423275	0.529984	0.475065	0.502241			0.248241	0.001341	0.001368	0.0002	47	4e-06	5.7e-05	0.355893	0.500257	0.859745	0.635236			-0.562337	0.0006
712	Absolute Path Curvature (-/+ = V/D Inside) (Radians/Microns)								NaN	0.010205	0.003785	0.000584	42	0.000979	0.004666	NaN	NaN	NaN	NaN			-0.420923	0.008612	0.003292	0.000485	46	0.000111	0.00082	0.039012	0.145678	0.015586	0.067343			1.65606	0.016473	0.046101	0.006725	47	0	0	0.357893	0.501162	0.502977	0.511538			-0.333179	0.008944
713	Positive Path Curvature (-/+ = V/D Inside) (Radians/Microns)								NaN	0.007764	0.003047	0.00047	42	0.002877	0.0104	NaN	NaN	NaN	NaN			-0.426038	0.006466	0.002816	0.000415	46	9e-06	0.000108	0.041601	0.150041	0.008397	0.042176			2.24295	0.014598	0.049325	0.007195	47	0	0	0.348178	0.496014	0.437363	0.483701			-0.351559	0.006693
714	Negative Path Curvature (-/+ = V/D Inside) (Radians/Microns)								NaN	-0.017019	0.005909	0.000912	42	0.000133	0.000938	NaN	NaN	NaN	NaN			0.323253	-0.015109	0.005266	0.000776	46	0.009666	0.025254	0.114522	0.282245	0.073145	0.184693			-0.980691	-0.022814	0.042597	0.006213	47	0	0	0.360713	0.503206	0.990164	0.666795			0.266535	-0.015444
715	Forward Path Curvature (-/+ = V/D Inside) (Radians/Microns)								NaN	0.001205	0.00093	0.000144	42	0.000648	0.003318	NaN	NaN	NaN	NaN			-0.263501	0.00096	0.000814	0.00012	46	1.3e-05	0.000149	0.193767	0.384604	0.334604	0.433858			-0.128941	0.001085	0.000822	0.000121	46	0.003048	0.010827	0.524924	0.569078	0.522773	0.519518			-0.436843	0.000799
716	Absolute Forward Path Curvature (-/+ = V/D Inside) (Radians/Microns)								NaN	0.008152	0.001871	0.000289	42	0.326655	0.299687	NaN	NaN	NaN	NaN			-0.40522	0.007394	0.001812	0.000267	46	0.818658	0.512514	0.057303	0.187468	0.140354	0.283415			-0.012676	0.008129	0.001591	0.000235	46	0.986689	0.552423	0.949319	0.697361	0.837829	0.625688			-0.219843	0.007741
717	Positive Forward Path Curvature (-/+ = V/D Inside) (Radians/Microns)								NaN	0.006135	0.001622	0.00025	42	0.132654	0.167141	NaN	NaN	NaN	NaN			-0.411107	0.005468	0.001531	0.000226	46	0.293979	0.277644	0.051121	0.173381	0.107805	0.238455			-0.039779	0.006071	0.00136	0.000201	46	0.834109	0.518097	0.841058	0.676291	0.877178	0.63996			-0.286611	0.00567
718	Negative Forward Path Curvature (-/+ = V/D Inside) (Radians/Microns)								NaN	-0.014639	0.003269	0.000504	42	0.255739	0.253051	NaN	NaN	NaN	NaN			0.28726	-0.0137	0.003582	0.000528	46	0.869467	0.527423	0.201917	0.393906	0.271967	0.399559			0.001498	-0.014634	0.003026	0.000446	46	0.952916	0.545405	0.994214	0.704445	0.754073	0.598818			0.153553	-0.014137
719	Paused Path Curvature (-/+ = V/D Inside) (Radians/Microns)								NaN	-0.006857	0.068244	0.013649	25	0.199667	0.216999	NaN	NaN	NaN	NaN			0.22998	0.008837	0.05842	0.014605	16	0.248214	0.248339	0.437563	0.533861	0.22397	0.364878			0.354703	0.017349	0.081444	0.019753	17	0.291682	0.276054	0.321346	0.478053	0.489018	0.508873			-0.044325	-0.009882
720	Absolute Paused Path Curvature (-/+ = V/D Inside) (Radians/Microns)								NaN	0.149182	0.054998	0.011	25	0.506251	0.38912	NaN	NaN	NaN	NaN			-0.050463	0.146407	0.070224	0.017556	16	0.716565	0.479434	0.894443	0.68673	0.659227	0.567908			1.06183	0.20758	0.099099	0.024035	17	0.322313	0.297221	0.037504	0.141114	0.072854	0.184629			-0.032837	0.147376
721	Positive Paused Path Curvature (-/+ = V/D Inside) (Radians/Microns)								NaN	0.154819	0.072	0.0144	25	0.709163	0.47661	NaN	NaN	NaN	NaN			0.092515	0.16148	0.092813	0.023203	16	0.573531	0.421145	0.809183	0.670721	0.925473	0.652278			0.974034	0.224949	0.120604	0.029251	17	0.684937	0.469574	0.041859	0.150239	0.090791	0.214094			-0.165591	0.142896
722	Negative Paused Path Curvature (-/+ = V/D Inside) (Radians/Microns)								NaN	-0.144982	0.067123	0.013702	24	0.568079	0.418281	NaN	NaN	NaN	NaN			0.116942	-0.137132	0.076499	0.019125	16	0.684967	0.469476	0.741019	0.651855	0.709367	0.581231			-0.824986	-0.200358	0.117345	0.02846	17	0.753045	0.493794	0.09267	0.250519	0.134876	0.278413			-0.096289	-0.151445
723	Backward Path Curvature (-/+ = V/D Inside) (Radians/Microns)								NaN	-0.002273	0.005417	0.000989	30	0.239263	0.241897	NaN	NaN	NaN	NaN			-0.309698	-0.003951	0.007335	0.001467	25	0	1.1e-05	0.348287	0.495691	0.431871	0.480685			-0.646359	-0.005774	0.008907	0.0016	31	0.00013	0.00092	0.068559	0.209032	0.077192	0.190757			-0.214338	-0.003434
724	Absolute Backward Path Curvature (-/+ = V/D Inside) (Radians/Microns)								NaN	0.012711	0.008787	0.001604	30	0.000147	0.00102	NaN	NaN	NaN	NaN			-0.138648	0.011493	0.007053	0.001411	25	2e-06	3.4e-05	0.570881	0.586644	0.993257	0.668231			0.284911	0.015215	0.00861	0.001546	31	0.000183	0.001178	0.265758	0.434718	0.039808	0.127907			0.209176	0.014549
725	Positive Backward Path Curvature (-/+ = V/D Inside) (Radians/Microns)								NaN	0.017208	0.012879	0.002351	30	1.3e-05	0.000149	NaN	NaN	NaN	NaN			-0.140433	0.015399	0.006976	0.001395	25	0.007842	0.021754	0.511582	0.564546	0.559788	0.535642			-0.035711	0.016748	0.011536	0.002072	31	1.8e-05	0.000193	0.883836	0.684629	0.639175	0.566416			-0.026969	0.01686
726	Negative Backward Path Curvature (-/+ = V/D Inside) (Radians/Microns)								NaN	-0.011245	0.010327	0.001886	30	1.7e-05	0.000186	NaN	NaN	NaN	NaN			0.105326	-0.010157	0.008132	0.001626	25	1e-06	1.6e-05	0.664006	0.618317	0.64205	0.565005			-0.309341	-0.01444	0.010526	0.001891	31	0.000132	0.000934	0.236298	0.417469	0.02992	0.106463			-0.217601	-0.013492
[truncated: 9 more columns]

## Sheet: Extended Data Fig. 4c
Ext. Data Fig. 4c
Exploration behavior after 6 hours of C. elegans mutants. Values represent numbers of squares the worms had entered at 6 hours.
Independent Experiment 1
Animal ID	WT	tph-1(mg280)	pah-1(syb3601)	pah-1(syb3596);tph-1(mg280)	bas-1(ad446)
1	26	15	19	19	21
2	20	26	24	25	73
3	44	22	27	32	53
4	48	33	42	17	51
5	20	49	28	45	63
6	19	36	24	49	35
7	15	28	15	24	43
8	11	29	19	30	58
9	29	17	31	44	22
10	19	44	31	29	64
11	35	39	33	28	34
12	20	43	25	38	60
13	19	35	34	45	64
14	33	11	34	35	56
15	25	19	43	41	27
16	20	25	37	42	60
17	24	19	29	52	41
18	23	23	28	18	39
19	23	31	49	50	69
20	26	56	36	25	54
Independent Experiment 2
Animal ID	WT	tph-1(mg280)	pah-1(syb3601)	pah-1(syb3596);tph-1(mg280)	bas-1(ad446)
1	27	14	33	40	39
2	16	19	14	37	34
3	17	28	41	26	41
4	9	15	38	40	26
5	22	26	47	23	28
6	19	26	37	38	13
7	17	24	9	26	57
8	15	22	26	33	27
9	25	27	32	42	40
10	21	25	27	37	28
11	14	26	21	20	24
12	45	23	34	26	52
13	12	33	25	27	47
14	8	25	26	34	46
15	20	23	11	26	39
16	26	31	22	33	13
17	20	31	37	36	26
18	19	22	44	19	66
19	29	18	35	62	16
20	15	29	35	22	34

## Sheet: Extended Data Fig. 4d
Ext. Data Fig. 4d
Exploration behavior after 13.5 hours of WT N2 treated with NAS. Values represent numbers of squares the worms had entered at 13.5 hours.
Independent Experiment 1
Animal ID	Mock	0.01 mM NAS	1 mM NAS
1	35	65	65
2	60	70	41
3	29	52	53
4	44	56	32
5	62	66	50
6	46	58	65
7	30	59	16
8	51	62	57
9	53	58	60
10	59	64	56
Independent Experiment 2
Animal ID	Mock	0.01 mM NAS	1 mM NAS
1	50	10	52
2	29	43	48
3	49	53	40
4	53	48	36
5	19	57	22
6	47	41	39
7	10	32	55
8	35	56	58
9	38	21	26
10	38	66	31
11	59	35	39
Independent Experiment 3
Animal ID	Mock	0.01 mM NAS	1 mM NAS
1	10	45	13
2	25	16	16
3	15	27	17
4	32	52	29
5	15	43	20
6	33	21	33
7	38	10	20
8	5	33	62
9	34	37	11
10	26	27	21
11	33	23	23
12	14	29	8
