# Supplementary material for: Parallel pathways for serotonin biosynthesis and metabolism in C. elegans
Source: Nat Chem Biol. Author manuscript; Available in PMC 2024 Feb 1. (PMC9898190; doi:10.1038/s41589-022-01148-7)
Supplement: Source Data Extended Data Figure 5 [file NIHMS1859020-supplement-Source_Data_Extended_Data_Figure_5.xlsx]

## Sheet: Extended Data Fig. 5
Ext. Data Fig. 5a
HPLC-MS quantification of sngl#1-4 in exo-metabolome samples of glo-1(zu537) mutants. Values represent fold-change of relative abundance.
	WT			glo-1(zu537)
sngl#1	2.04822	0.649291	0.302491	0.320936	3.78142	73.5981
sngl#2	0.742024	0.767421	1.49056	41.8625	80.239	7.22348
sngl#3	0.619749	1.43754	0.942713	0	0	0
sngl#4	0.483344	1.1471	1.36956	0	0	0
Ext. Data Fig. 5b
HPLC-MS quantification of sngl#1-4 in exo-metabolome of cest mutants relative to WT. Values represent fold-change of relative abundance.
	cest-4				cest-1.1				cest-1.2				cest-2.2			cest-3			cest-5.1		cest-5.2		cest-6					cest-7				cest-8			cest-9.1					cest-19			cest-33			ges-1
sngl#1	0.923	1.82	2.72	1.54	0.819	0.792	1.42	1.59	0.443457	0.430768	1.3426	1.46081	1.57	1.58	0.502	1.03686	0.973166	0.340039	0.55776	1.19548	0.513673	0.748703	1.20976	1.30581	2.60281	2.52009	2.25746	0.474952	0.416009	0.669468	0.727323	0.315	0.16	1.54	0.39438	0.536055	0.259196	0.355271	0.304149	0.124	0.352	0.158	0.651	0.275	0.43	1.40723	1.4007	2.59389	2.18006
sngl#2	1.99	2.35	6.47	5.03	0.558	0.735	0.449	1.41	0.743064	0.582827	0.751907	0.541343	0.965	0.268	0.403	0.911142	0.787172	2.92167	4.18899	3.20706	0.743875	1.47501	0.853959	0.839916	1.62877	1.98984	0.92015	0.286602	0.302541	2.31784	2.43128	0.247	0.364	0.183	0.482931	0.533282	0.5137	0.435589	0.407301	1.44	1.93	0.984	1.14	0.898	1.29	1.28782	1.05646	2.51984	2.15732
sngl#3	0	0	0.239	0	1.54	1.81	0.077	1.41	2.87537	2.36204	1.46582	1.34712	0.702	0.235	0.679	0.381345	0.821561	1.21019	0.479257	0.458041	0.510425	0.906776	0.884526	0.974346	2.70698	2.88971	1.85827	0.095764	0.149221	1.67789	1.83647	1.66	1.3	0.0765	1.04957	1.02022	0.927189	0.952063	0.944132	0.497	0.961	0.752	1.61	1.16	0.918	1.01254	0.608023	2.36605	2.05497
sngl#4	0.00993	0.00465	0.025	0.0202	1.09	1.28	0.496	1.26	1.69045	1.338	1.17884	1.75367	1.72	0.443	0.576	0.143837	0.454349	4.21136	2.17551	3.69242	1.38942	1.3221	0.613993	0.711443	2.35091	2.56786	1.13429	0.001829	0.00271	2.61449	4.30603	0.413	0.548	0.236	0.631259	0.735142	0.452353	0.392105	0.387431	1.24	3.25	1.87	1.97	1.37	1.76	0.734976	0.373914	1.74598	1.77858
Ext. Data Fig. 5c
Concentrations of NAS, sngl#1-4 in C. elegans day-7 WT adult animals.
	WT Day-7 adults (nmol/g WT worms)
NAS	0.0415429	0.0534015	0.0453645
sngl#1	0.0108691	0.0127019	0.0121759
sngl#2	0.62058	0.820959	0.665344
sngl#3	0.0280812	0.0311124	0.0298472
sngl#4	2.30364	3.63717	2.57455
Ext. Data Fig. 5d
HPLC-MS quantification of sngl#1-4 in endo-metabolome of day 1, day 5 and day 7 C. elegans WT adults. Values represent relative abundace.
	Day 1			Day 5			Day 7
NAS	730578	1074773	402052	591065	646131	637436	813504	1314671	975014
sngl#1	427241	372368	217629	493794	423996	463623	219782	369887	326810
sngl#2	152193	158959	101310	296867	274812	237254	278973	408837	307984
sngl#3	41016.3	46693.6	30633.5	20048.8	31284.7	14716.8	12459.8	20196.3	16967.2
sngl#4	624189	816449	448084	1.31252e+06	1.74777e+06	1.05886e+06	1.75571e+06	2.86662e+06	1.9814e+06
Ext. Data Fig. 5f
HPLC-MS quantification of indole, iglu#1-4 in endo- metabolome of C.elegans on different bacteria diet. Values represent relative abundace.
	WT fed on BW25113							WT fed on ΔtnaA E.coli							WT fed on ΔtnaA E.coli supplementaled with 0.5 mM indole
indole	6146589	7123703	2177181	3013411	1016713	1219210	1101727	5271454	3044591	2079165	2294558	189182	128211	175571	5292807	5046457	9416393	7918560	5856235	5048147	3734372
iglu#1	93394680	147170608	203642262	265331598	172859932	80625982	113750183	129933	228402	64554	66234	262237	133064	253843	46308822	17849378	908642310	1003053702	423406659	352445871	518449004
iglu#2	154671735	212895499	74509190	75358661	160021107	133589780	153048080	0	0	22088	28218	69402	26063	15243	243000000	42239693	310984104	327154304	194480752	246822218	491810025
iglu#3	16761852	27146716	11753842	12317715	5195739	5092198	7634849	110723	77858	38079	55451	59383	42957	59383	40976626	6729744	55154328	62759289	15195119	17111489	28117856
iglu#4	112881686	112541417	27725505	25195111	51038349	43881736	84908255	267089	303942	46757	53587	99503	38148	42358	122000000	41915553	8056757	10517348	18858755	26773365	12061437
