# Supplementary material for: Parallel pathways for serotonin biosynthesis and metabolism in C. elegans
Source: Nat Chem Biol. Author manuscript; Available in PMC 2024 Feb 1. (PMC9898190; doi:10.1038/s41589-022-01148-7)
Supplement: Source Data Figure 1 [file NIHMS1859020-supplement-Source_Data_Figure_1.xlsx]

## Sheet: Figure. 1
Figure 1d
HPLC-MS quantification of serotonin derivatives in endo-metabolome of C. elegans WT treated with 5 mM serotonin. Values represent fold-change of relative abundance.
	WT_control			WT_5 mM serotonin
NAS	1.25594	0.840116	0.903942	436.171	375.28	469.624
N-succinyl serotonin	0.847169	0.949034	1.2038	1650.84	1404.89	1366.42
5-HIAA	1.10134	0.824422	0.746195	324.851	274.802	373.637
Figure 1e
HPLC-MS quantification of GLEA example (15) in endo-metabolome of C. elegans WT treated with 5 mM serotonin. Values represent fold-change of relative abundance.
Compound number	WT_control			WT_5 mM serotonin
15	0.898173	1.46602	0.635805	12.2895	5.5727	12.6591
Figure 1f
HPLC-MS quantification of indole glucosides in endo-metabolome of C. elegans WT treated with 5 mM serotonin. Values represent fold-change of abundance relative to WT average.
	WT_control			WT_5 mM serotonin
iglu#4	1.25571	1.21128	0.53301	0.0104328	0.00649089	0.00955726
iglu#401	1.43483	1.14409	0.421086	0.0453191	0.0326945	0.033947
iglu#8	1.19892	1.24747	0.553603	0.0531385	0.0291927	0.0457233
iglu#801	1.03721	1.26243	0.700357	0.0153613	0.010637	0.00810147
iglu#10	1.3236	1.2714	0.405008	0.017524	0.0121812	0.017546
iglu#101	1.49509	1.16618	0.338731	0.0185805	0.0105276	0.0205789
iglu#12	1.33802	1.20614	0.455849	0.022578	0.0156773	0.0173923
iglu#121	1.44312	1.13557	0.421307	0.00834337	0.00573811	0.00954276
iglu#14	1.1606	1.23858	0.60082	0.0808303	0.130921	0.0781552
iglu#141	1.12581	1.07388	0.80031	0	0	0
iglu#18	1.27781	1.24273	0.479452	0.0994595	0.0612716	0.114548
iglu#181	1.34138	1.16886	0.489752	0.326371	0.263396	0.332284
