# Supplementary material for: Parallel pathways for serotonin biosynthesis and metabolism in C. elegans
Source: Nat Chem Biol. Author manuscript; Available in PMC 2024 Feb 1. (PMC9898190; doi:10.1038/s41589-022-01148-7)
Supplement: Source Data Figure 2 [file NIHMS1859020-supplement-Source_Data_Figure_2.xlsx]

## Sheet: Figure. 2
Figure 2b
HPLC-MS quantification of 13C-enrichment of sngl#1-4. Values represent fold-change of relative abundance.
	WT_12C-NAS			WT_13C-NAS
sngl#1	0.796327	0.913694	1.28998	1.66151	2.52374	2.98095
sngl#2	1.56212	0.802494	0.635389	1.67239	1.38725	1.92813
sngl#3	1.03624	0.929536	1.03422	7.90154	7.44037	9.85143
sngl#4	1.03094	0.943706	1.02535	8.13139	8.76193	10.9343
Figure 2f
Concentrations of free serotonin, NAS, sngl#1-4 in wildtype C. elegans.
ID/Concentration (nmol/g WT worms)
5-HT	0.12219	0.124196	0.121064	0.112654	0.117206	0.114604	0.118952	0.114875	0.124713	0.120617	0.118519	0.119301
NAS	0.0375601	0.0369981	0.0342917	0.0586642	0.0526723	0.0629349	0.0552026	0.071064	0.0397604
sngl#1	0.111687	0.0598283	0.0507118	0.0961084	0.0239926	0.0827443	0.10412	0.0884893	0.0805423
sngl#2	0.649961	0.53114	0.397546	0.682696	0.809628	0.609076	0.591723	0.828	0.762515
sngl#3	0.0559523	0.0720603	0.0688657	0.181951	0.148261	0.139426	0.0475244	0.0504778	0.0509199
sngl#4	1.30764	1.20578	1.12012	1.4791	0.821517	1.07779	1.81986	1.7869	2.83485
