# Supplementary material for: Parallel pathways for serotonin biosynthesis and metabolism in C. elegans
Source: Nat Chem Biol. Author manuscript; Available in PMC 2024 Feb 1. (PMC9898190; doi:10.1038/s41589-022-01148-7)
Supplement: Source Data Figure 3 [file NIHMS1859020-supplement-Source_Data_Figure_3.xlsx]

## Sheet: Fig. 3a
Figure 3a
HPLC-MS quantification of 5-HT, NAS, and sngl#1-4 in endo-metabolome of C. elegans mutants. Values represent abundance relative to the WT average.
1) HPLC-MS quantification of 5-HT in endo-metabolome of C. elegans mutants. Values represent abundance relative to the WT average.
	WT											tph-1(mg280)								pah-1(syb3601)										pah-1(syb3596);tph-1(mg280)
Serotonin	0.969296	1.13169	0.899015	0.597252	1.40275	1.31704	0.993404	0.811778	0.877773	1.54545	0.454546	0.0526074	0.0398854	0.0587489	0.0930142	0.117793	0.101045	0.172429	0.118235	0.538888	0.525142	1.19377	0.569392	0.129155	0.053113	0.829466	0.810464	0.221059	0.325319	0.034545	0.048603	0.07167	0.019328
	WT							bas-1 (ad446)
Serotonin	0.736858	1.48056	0.78258	1.31704	0.993404	0.811778	0.877773	0.028726	0.035653	0.016477	0.028235
2) HPLC-MS quantification of NAS and sngl#1-4 in endo-metabolome of C. elegans mutants. Values represent abundance relative to the WT average.
	WT							tph-1(mg280)						pah-1(syb3601)						pah-1(syb3596);tph-1(mg280)
NAS	1.36395	1.35139	0.28466	0.995044	1.69045	0.314507	1	0	0.577288	0.0252737	0.054382	0.116796	0.156477	0.601993	0.769695	0.546741	0.601258	0.328963	0.113397	0	0	0	0	0.0208957	0	0
sngl#1	1.32035	0.838937	0.840713	1.32581	0.372894	1.3013	1	0.101226	0.239497	0.403117	0.264684	0.394209	0.108393	0.576734	0.361813	0.242099	0.345831	0.506201	0.421541	0.00349	0.003717	0.003473	0.002074	0.00858321	0.008176	0.005865
sngl#2	1.27473	1.06799	0.657277	0.852072	1.41162	0.736306	1	0.272278	0.084575	0.376852	0.901453	0.485615	0.092853	0.293721	0.156519	0.090052	0.164567	0.189557	0.1881	0	0	0	0	0	0	0
sngl#3	0.586135	1.1527	1.26116	1.1275	0.988711	0.883789	1	0.346784	0.872644	1.09989	0.531672	1.65534	1.0227	0.170685	0.194751	0.074321	0.146658	0.150221	0.092812	0	0	0	0	0.0196181	0.02434	0.026539
sngl#4	0.92459	0.998453	1.07696	1.37526	0.63393	0.990813	1	0.283077	0.246532	0.59552	1.00299	0.680719	0.501852	0.105093	0.079145	0.038639	0.081237	0.170364	0.091335	0	0	0	0	0.0257374	0.019748	0.006516
	WT						bas-1 (ad446)
NAS	1.40239	1.22431	0.3733	0.995044	1.69045	0.314507	0	0.080783	0.105122	0
sngl#1	1.0522	1.15448	0.793327	1.32581	0.372894	1.3013	0	0.052646	0.045116	0
sngl#2	0.638903	1.54697	0.814128	0.852072	1.41162	0.736306	0.039622	0	0.089312	0
sngl#3	0.915511	1.46677	0.617722	1.1275	0.988711	0.883789	0	0	0	0
sngl#4	0.601942	1.68137	0.716685	1.37526	0.63393	0.990813	0	0	0	0

## Sheet: Fig. 3b
Figure 3b
HPLC-MS quantification of sngl#2 and sngl#4 in endo- metabolome of tph-1(mg280) animals treated RNAi bacteria. Values represent fold-change of relative abundance.
	tph-1(mg280) on L4440 bacteria			tph-1(mg280) on cat-2 RNAi			tph-1(mg280) on pah-1 RNAi
sngl#2	1.53432	0.657621	0.808057	2.38775	0.88908	0.405062	0.350198	0.172408	0.489552
sngl#4	0.439238	0.606485	1.95428	0.718144	0.646021	2.03453	0.0627453	0.0425235	0.163684
