# Supplementary material for: Parallel pathways for serotonin biosynthesis and metabolism in C. elegans
Source: Nat Chem Biol. Author manuscript; Available in PMC 2024 Feb 1. (PMC9898190; doi:10.1038/s41589-022-01148-7)
Supplement: Source Data Figure 4 [file NIHMS1859020-supplement-Source_Data_Figure_4.xlsx]

## Sheet: Fig. 4b
Figure 4b
Exploration behavior after 13.5 hours of C. elegans mutants. Values represent numbers of squares the worms had entered at 13.5 hours.
Independent Experiment 1
Animal ID	WT	tph-1(mg280)	pah-1(syb3601)	pah-1(syb3596);tph-1(mg280)	bas-1(ad446)	cest-4(ps8116)
1	79	63	42	68	85	65
2	42	81	36	67	81	70
3	33	81	17	81	72	58
4	55	33	77	68	81	63
5	43	72	70	64	88	58
6	52	73	52	71	87	54
7	67	73	72	69	88	61
8	58	80	66	69	79	57
9	30	70	77	79	80	57
10	70	70	58	dead	78	65
11	34	72	72	73	84	50
12	18	61	68	51	85	33
13	22	72	31	83	85	44
14	51	82	79	66	86	53
15	43	71	78	60	86	55
16	39	77	74	35	85	74
17	41	65	41	73	84	68
18	41	67	56	64	74	31
19	75	82	76	81	54	75
20	35	68	53	84	71	6
Independent Experiment 2
Animal ID	WT	tph-1(mg280)	pah-1(syb3601)	pah-1(syb3596);tph-1(mg280)	bas-1(ad446)	cest-4(ps8116)
1	72	69	78	55	56	33
2	58	65	51	74	84	76
3	58	74	84	66	81	30
4	63	71	68	68	73	34
5	51	70	67	53	51	38
6	41	dead	44	77	82	73
7	48	78	75	58	84	42
8	65	48	81	78	81	58
9	50	51	64	75	84	73
10	52	63	81	78	45	58
11	53	64	83	65	87	crawled off
12	26	74	63	76	71	64
13	51	69	71	72	82	53
14	50	50	70	80	70	51
15	52	76	58	72	81	48
16	38	64	80	82	79	60
17	57	69	54	81	78	60
18	49	51	64	64	73	58
19	54	76	71	78	82	64
20	40	51	63	78	84	44

## Sheet: Fig. 4c
Figure 4c
Exploration behavior after 13.5 hours of bas-1(ad446) mutants treated with NAS. Values represent numbers of squares the worms had entered at 13.5 hours.
Independent Experiment 1
Animal ID	Mock	0.01 mM NAS	1 mM NAS
1	72	67	66
2	72	72	28
3	71	55	62
4	72	65	61
5	70	70	71
6	72	63	64
7	55	64	66
8	66	55	55
9	70	61	63
10	55	67	62
Independent Experiment 2
Animal ID	Mock	0.01 mM NAS	1 mM NAS
1	72	70	12
2	58	71	61
3	68	45	66
4	66	62	57
5	69	71	65
6	63	crawled off	53
7	65	60	51
8	70	52	41
9	70	55	67
10	60	62	34
11	crawled off	crawled off	61
Independent Experiment 3
Animal ID	Mock	0.01 mM NAS	1 mM NAS
1	71	43	51
2	67	66	34
3	68	46	23
4	67	55	65
5	40	71	37
6	59	49	35
7	68	69	58
8	61	56	23
9	54	60	49
10	49	68	57
11	24	58	67
12	46	55	45

## Sheet: Fig. 4d
Figure 4d
Egg-laying behavior in response to fluoxetine and imipramine of C. elegans mutant day-1 adults. Values represent numbers of eggs.
Independent Experiment 1
Animal ID	WT_M9	WT_Fluoxetine	WT_Imipramine	tph-1(mg280)_M9	tph-1(mg280)_Fluoxetine	tph-1(mg280)_Imipramine	pah-1(syb3601)_M9	pah-1(syb3601)_Fluoxetine	pah-1(syb3601)_Imipramine	tph-1(mg280); pah-1(syb3596)_M9	tph-1(mg280); pah-1(syb3596)_Fluoxetine	tph-1(mg280); pah-1(syb3596)_Imipramine
1	2	21	didnt transfer	0	10	12	1	21	6	0	7	12
2	0	18	15	0	12	9	0	12	16	0	15	9
3	0	14	21	0	11	11	0	15	12	0	8	12
4	0	14	16	0	1	4	5	15	10	1	13	19
5	7	20	20	0	11	16	2	19	19	0	5	8
6	8	18	19	4	10	15	3	12	0	0	1	10
7	8	18	25	2	1	17	5	17	12	0	13	8
8	0	21	15	0	8	14	2	15	13	0	7	11
Independent Experiment 2
Animal ID	WT_M9	WT_Fluoxetine	WT_Imipramine	tph-1(mg280)_M9	tph-1(mg280)_Fluoxetine	tph-1(mg280)_Imipramine	pah-1(syb3601)_M9	pah-1(syb3601)_Fluoxetine	pah-1(syb3601)_Imipramine	tph-1(mg280); pah-1(syb3596)_M9	tph-1(mg280); pah-1(syb3596)_Fluoxetine	tph-1(mg280); pah-1(syb3596)_Imipramine
1	7	16	20	0	14	18	3	15	16	3	14	12
2	2	23	14	0	9	0	8	11	12	0	12	10
3	2	15	15	0	11	5	6	18	12	0	12	16
4	0	19	18	0	0	12	0	19	16	0	1	5
5	7	20	15	3	5	11	7	14	15	1	0	8
6	2	20	21	0	5	17	3	18	15	0	12	12
7	5	17	17	0	12	12	3	12	15	0	0	9
8	3	16	18	2	9	1	2	6	16	5	3	1
Independent Experiment 3
Animal ID	WT_M9	WT_Fluoxetine	WT_Imipramine	tph-1(mg280)_M9	tph-1(mg280)_Fluoxetine	tph-1(mg280)_Imipramine	pah-1(syb3601)_M9	pah-1(syb3601)_Fluoxetine	pah-1(syb3601)_Imipramine	tph-1(mg280); pah-1(syb3596)_M9	tph-1(mg280); pah-1(syb3596)_Fluoxetine	tph-1(mg280); pah-1(syb3596)_Imipramine
1	4	17	19	0	5	12	3	17	11	0	2	15
2	3	19	18	3	5	13	0	19	11	0	9	0
3	0	20	22	4	1	23	4	20	17	0	1	10
4	3	12	18	0	6	17	1	17	11	0	0	3
5	2	26	13	0	26	8	2	18	17	2	4	13
6	3	13	20	0	6	14	1	20	12	0	0	9
7	2	15	17	2	4	14	2	19	13	0	15	14
8	1	19	15	0	0	16	2	14	1	2	0	14

## Sheet: Fig. 4e
Fig. 4e
Egg-laying behavior in response to fluoxetine and imipramine of C. elegans mutant day-2 adults. Values represent numbers of eggs.
Independent Experiment 1
Animal ID	WT_M9	WT_Fluoxetine	WT_Imipramine	tph-1(mg280)_M9	tph-1(mg280)_Fluoxetine	tph-1(mg280)_Imipramine	pah-1(syb3601)_M9	pah-1(syb3601)_Fluoxetine	pah-1(syb3601)_Imipramine	tph-1(mg280); pah-1(syb3596)_M9	tph-1(mg280); pah-1(syb3596)_Fluoxetine	tph-1(mg280); pah-1(syb3596)_Imipramine
1	7	19	15	0	12	17	1	19	3	4	13	10
2	6	22	22	0	13	18	0	15	16	0	9	6
3	1	20	1	0	5	18	3	18	17	0	2	10
4	2	25	29	2	21	0	4	6	17	0	0	7
5	0	19	31	0	7	20	0	19	20	0	6	16
6	2	didnt transfer	19	0	16	26	5	16	2	0	10	3
7	0	25	21	0	17	20	3	17	23	0	7	13
8	6	3	23	0	13	19	0	3	18	1	0	0
Independent Experiment 2
Animal ID	WT_M9	WT_Fluoxetine	WT_Imipramine	tph-1(mg280)_M9	tph-1(mg280)_Fluoxetine	tph-1(mg280)_Imipramine	pah-1(syb3601)_M9	pah-1(syb3601)_Fluoxetine	pah-1(syb3601)_Imipramine	tph-1(mg280); pah-1(syb3596)_M9	tph-1(mg280); pah-1(syb3596)_Fluoxetine	tph-1(mg280); pah-1(syb3596)_Imipramine
1	0	26	16	0	4	12	0	11	5	0	0	9
2	0	18	19	0	15	18	3	17	23	0	10	7
3	0	13	12	0	1	15	0	20	7	0	0	5
4	0	16	6	0	9	26	1	23	10	0	1	18
5	0	20	didnt transfer	0	2	23	0	didnt transfer	4	0	0	11
6	0	20	16	0	10	16	0	3	0	0	0	0
7	0	21	16	0	6	8	1	14	1	0	2	6
8	1	18	17	0	0	2	2	9	7	0	15	16
Independent Experiment 3
Animal ID	WT_M9	WT_Fluoxetine	WT_Imipramine	tph-1(mg280)_M9	tph-1(mg280)_Fluoxetine	tph-1(mg280)_Imipramine	pah-1(syb3601)_M9	pah-1(syb3601)_Fluoxetine	pah-1(syb3601)_Imipramine	tph-1(mg280); pah-1(syb3596)_M9	tph-1(mg280); pah-1(syb3596)_Fluoxetine	tph-1(mg280); pah-1(syb3596)_Imipramine
1	0	1	12	0	0	0	0	17	17	0	15	19
2	0	14	10	0	19	5	0	18	18	0	4	6
3	0	5	0	0	16	14	0	7	7	1	0	0
4	0	18	14	0	6	6	0	9	9	0	4	0
5	0	3	11	0	11	0	0	8	8	0	0	7
6	0	19	20	0	18	14	0	6	6	0	4	2
7	0	18	13	0	9	8	0	6	6	0	3	4
8	0	25	18	0	4	7	0	8	8	0	0	6
