# Supplementary material for: Parallel pathways for serotonin biosynthesis and metabolism in C. elegans
Source: Nat Chem Biol. Author manuscript; Available in PMC 2024 Feb 1. (PMC9898190; doi:10.1038/s41589-022-01148-7)
Supplement: Source Data Figure 5 [file NIHMS1859020-supplement-Source_Data_Figure_5.xlsx]

## Sheet: Fig. 5b,c,g
Figure 5b
HPLC-MS quantification of sngl#1-4 in endo-metabolome of glo-1(zu537) mutants. Values represent fold-change of abundance relative to WT average.
	WT			glo-1(zu537)
sngl#1	0.709282	1.20357	1.08715	5.16657	6.58799	4.78697
sngl#2	1.06565	1.07131	0.863041	0.0389007	0.0869054	0.114312
sngl#3	1.01898	0.916247	1.06477	0	0	0
sngl#4	0.923355	1.19874	0.877904	0	0	0
Figure 5c
HPLC-MS quantification of sngl#1-4 in endo-metabolome of cest-4(ps8116) mutants. Values represent fold-change of abundance relative to WT average.
	WT						cest-4(ps8116)
sngl#1	1.05941	0.96757	0.938006	0.926678	0.9768	1.13153	0.957924	0.875374	1.09405	0.932056
sngl#2	1.04372	0.761025	0.595636	0.8297	1.06789	1.70203	14.2482	7.60062	10.0446	8.34194
sngl#3	1.63332	0.891132	0.682598	0.789209	0.704414	1.29933	0.0112498	0.0153842	0.0109313	0
sngl#4	0.769362	0.856841	1.0844	0.969258	0.92015	1.39999	0.0124567	0.00331092	0	0.00490386
Figure 5g
HPLC-MS quantification of 5-HT, NAS, and sngl#1-4 in endo-metabolome of C.elegans on different bacteria diet. Values represent fold-change of relative abundance.
	WT fed on BW25113							WT fed on ΔtnaA E.coli							WT fed on ΔtnaA E.coli supplementaled with 0.5 mM indole
5-HT	1.05564	1.08089	0.863466					0.799026	1.34169	0.745691					1.18272	1.33136	1.38369
NAS	0.593097	1.4069	1.07544	0.924562	0.745071	1.0502	1.20473	0.32717	0.152613	0.187402	0.186925	0.97301	1.14173	0.667893	0.906135	0.455907	0.924057	1.00845	1.16954	1.07579	1.56932
sngl#1+2	1.07764	0.922363	1.21844	0.781564	1.09152	0.884527	1.02396	0.061115	0.074306	0.657449	0.868885	0.261661	0.354966	0.42679	0.912687	0.870074	1.17385	1.75173	1.27382	1.22063	0.898499
sngl#3+4	1.15341	0.846594	1.15122	0.848783	0.83221	0.929025	1.23876	1.88277	1.72015	2.82564	2.47183	3.77405	4.84058	3.1959	0.533929	1.0478	0.70266	0.816227	0.558085	0.630556	0.352436
iglu#1+2	1.07778	0.922217	1.05685	0.94315	0.838083	1.09919	1.06273	0.000339	0.000639	0.000344	0.000267	0.002099	0.001129	0.001169	1.03853	0.191635	4.4355	3.85851	4.24559	4.62353	3.4374
iglu#3+4	1.30998	0.690019	1.12749	0.872505	0.557763	0.990009	1.45223	0.001887	0.002755	0.002371	0.002799	0.003962	0.002266	0.001741	1.12155	0.399892	1.61965	1.93039	0.921823	1.33389	0.538583

## Sheet: Fig. 5f
Figure 5f
HPLC-MS quantification of sngl#1-4 in endo-metabolome of C.elegans in different life stages under fed and starvation conditions. Values represent relative abundance.
sngl#1	Fed			Starved
L1	0	0.0259115	0.0442308	1.18149	1.20868	0.390744
L2	0.01569	0.044247	0.0358943	0.0167147	0.00575725	0.0060989
L3	0	0.0544892	0	0.650182	0.762948	0.882134
L4	0	0.173064	0.0323415	0.942152	0.715827	0.840574
Adult	0	0	0.257232	2.00896	1.38386	1.83746
sngl#2	Fed			Starved
L1	0.15971	0.0617131	0.14443	1.55844	1.5374	1.11502
L2	0.0797917	0.0777103	0.0800644	0.247979	0.203945	0.243323
L3	0.232538	0.215396	0.222774	1.22545	1.19652	1.24909
L4	0.334005	0.254886	0.338093	2.08128	1.81016	1.8988
Adult	0.323572	0.353161	0.172678	2.91726	2.20318	3.68538
sngl#3	Fed			Starved
L1	0.104586	0.0244307	0	0	0	0
L2	0	0	0	0	0	0
L3	0	0	0	0.538666	0.765524	0.92492
L4	0	0	0	1.3641	3.69723	1.81133
Adult	0	0	0.0616527	2.00323	1.98137	2.76845
sngl#4	Fed			Starved
L1	0.00840741	0.00156075	0.000956849	0.0153659	0.0214218	0.00474312
L2	0.00586827	0.00770019	0.0243494	0.0215004	0.0165432	0.0152075
L3	0.0361028	0.0486202	0.041215	0.641738	0.644374	0.698468
L4	0.0865602	0.0508604	0.0613033	1.46837	1.69025	1.38827
Adult	0.0418539	0.0442845	0.0262396	0.742658	0.922497	1.21696
